# Supplementary material for: Ethyl N-[4-(3-methyl-4,5-dihydro­benzo[g]indazol-1-yl)phenyl­sulfon­yl]thio­carbam­ate ethanol monosolvate
Source: Acta Crystallogr Sect E Struct Rep Online. 2011 Aug 27;67(Pt 9):o2450. doi: 10.1107/S1600536811034076 (PMC3200955; doi:10.1107/S1600536811034076)
Supplement: Supplementary file 1 [file e-67-o2450-sup1.cif]

##############################################################################
#                                                                            #
# This CIF contains the data in a paper accepted for publication in          #
# Acta Crystallographica Section E. It conforms to the requirements of       #
# Notes for Authors for Acta Crystallographica Section E, and has been       #
# peer reviewed under the auspices of the IUCr Commission on Journals.       #
#                                                                            #
# Full details of the Crystallographic Information File format               #
# are given in the paper "The Crystallographic Information File (CIF):       #
# a New Standard Archive File for Crystallography" by S. R. Hall, F. H.      #
# Allen and I. D. Brown [Acta Cryst. (1991), A47, 655-685].                  #
#                                                                            #
# The current version of the core CIF dictionary is obtainable from          #
# ftp://ftp.iucr.org/pub/cif_core.dic.                                       #
#                                                                            #
# Software is freely available for graphical display of the structure(s)     #
# in this CIF. For information consult the CIF software page                 #
# http://www.iucr.org/resources/cif/software.                                #
#                                                                            #
# This file may be used for bona fide research purposes within the           #
# scientific community so long as proper attribution is given to the journal # 
# article from which it was obtained.                                        #
#                                                                            #
##############################################################################
data_global
_audit_creation_method     SHELXL-97
_journal_date_recd_electronic     2011-08-15
_journal_date_accepted     2011-08-19
_journal_name_full     'Acta Crystallographica, Section E'
_journal_year     2011
_journal_volume     67
_journal_issue      9
_journal_page_first     o2450
_journal_page_last     o2450
_journal_paper_category     QO
_journal_coeditor_code     PK2343
_publ_contact_author_name     'Edward RT Tiekink'
_publ_contact_author_address
;
Department of Chemistry
University of Malaya
50603 Kuala Lumpur
Malaysia
;
_publ_contact_author_email     Edward.Tiekink@gmail.com
_publ_contact_author_fax     '+60 3 7967 4193'
_publ_contact_author_phone     '+60 3 7967 6775'
_publ_section_title
;\
Ethyl
<i>N</i>-[4-(3-methyl-4,5-dihydrobenzo[<i>g</i>]indazol-1-yl)phenylsulfonyl]\
thiocarbamate ethanol monosolvate
;
loop_
    _publ_author_name
    _publ_author_footnote
    _publ_author_address
    'Abdullah M. Asiri'
;
Additional correspondence author, e-mail: aasiri2@kau.edu.sa.
;
;
Chemistry Department
Faculty of Science
King Abdulaziz University
PO Box 80203
Jeddah
Saudi Arabia
and Center of Excellence for Advanced Materials Research
King Abdulaziz University
PO Box 80203
Jeddah
Saudi Arabia
;
    'Abdulrahman O. Al-Youbi' .
;
Chemistry Department
Faculty of Science
King Abdulaziz University
PO Box 80203
Jeddah
Saudi Arabia
;
    'Hassan M. Faidallah' .
;
Chemistry Department
Faculty of Science
King Abdulaziz University
PO Box 80203
Jeddah
Saudi Arabia
;
    'Ng, Seik Weng' .
;
Department of Chemistry
University of Malaya
50603 Kuala Lumpur
Malaysia
;
    'Tiekink, Edward R. T.' .
;
Department of Chemistry
University of Malaya
50603 Kuala Lumpur
Malaysia
;
data_I
_audit_creation_method     SHELXL97
_chemical_name_systematic
;
Ethyl <i>N</i>-[4-(3-methyl-4,5-dihydrobenzo[<i>g</i>]indazol-
1-yl}phenylsulfonyl]thiocarbamate ethanol monosolvate
;
_chemical_name_common     ?
_chemical_formula_moiety     'C21 H21 N3 O3 S2, C2 H6 O'
_chemical_formula_sum     'C23 H27 N3 O4 S2'
_chemical_formula_iupac     'C21 H21 N3 O3 S2 , C2 H6 O'
_chemical_formula_weight     473.60
_chemical_melting_point     ?
_symmetry_cell_setting     monoclinic
_symmetry_space_group_name_H-M     'P 21/c'
_symmetry_space_group_name_Hall     '-P 2ybc'
loop_
    _symmetry_equiv_pos_as_xyz
    'x, y, z'
    '-x, y+1/2, -z+1/2'
    '-x, -y, -z'
    'x, -y-1/2, z-1/2'
_cell_length_a     22.673(2)
_cell_length_b     12.5563(8)
_cell_length_c     17.3831(17)
_cell_angle_alpha     90.00
_cell_angle_beta     110.410(11)
_cell_angle_gamma     90.00
_cell_volume     4638.1(7)
_cell_formula_units_Z     8
_cell_measurement_reflns_used     2528
_cell_measurement_theta_min     2.3402
_cell_measurement_theta_max     29.2237
_cell_measurement_temperature     100(2)
_exptl_crystal_description     plate
_exptl_crystal_colour     colourless
_exptl_crystal_size_max     0.25
_exptl_crystal_size_mid     0.25
_exptl_crystal_size_min     0.05
_exptl_crystal_density_diffrn     1.356
_exptl_crystal_density_meas     ?
_exptl_crystal_density_method     'not measured'
_exptl_crystal_F_000     2000
_exptl_absorpt_coefficient_mu     0.265
_exptl_absorpt_correction_type     multi-scan
_exptl_absorpt_process_details     '(CrysAlis PRO; Agilent, 2010)'
_exptl_absorpt_correction_T_min     0.786
_exptl_absorpt_correction_T_max     1.000
_exptl_special_details
;
;
_diffrn_ambient_temperature     100(2)
_diffrn_radiation_type     MoK\a
_diffrn_radiation_wavelength     0.71073
_diffrn_radiation_source     'SuperNova (Mo) X-ray Source'
_diffrn_radiation_monochromator     mirror
_diffrn_measurement_device_type
                     'Agilent SuperNova Dual diffractometer with Atlas detector'
_diffrn_measurement_method     \w
_diffrn_detector_area_resol_mean     10.4041
_diffrn_reflns_number     21133
_diffrn_reflns_av_R_equivalents     0.0886
_diffrn_reflns_av_sigmaI/netI     0.1586
_diffrn_reflns_theta_min     2.34
_diffrn_reflns_theta_max     27.50
_diffrn_reflns_theta_full     27.50
_diffrn_measured_fraction_theta_max     0.969
_diffrn_measured_fraction_theta_full     0.969
_diffrn_reflns_limit_h_min     -29
_diffrn_reflns_limit_h_max     29
_diffrn_reflns_limit_k_min     -16
_diffrn_reflns_limit_k_max     16
_diffrn_reflns_limit_l_min     -22
_diffrn_reflns_limit_l_max     15
_diffrn_standards_number     0
_diffrn_standards_interval_count     0
_diffrn_standards_interval_time     0
_diffrn_standards_decay_%     ?
_refine_special_details
;
Refinement of <i>F</i>^2^ against ALL reflections. The weighted <i>R</i>-factor
<i>wR</i> and goodness of fit <i>S</i> are based on <i>F</i>^2^, conventional
<i>R</i>-factors <i>R</i> are based on <i>F</i>, with <i>F</i> set to zero for
negative <i>F</i>^2^. The threshold expression of <i>F</i>^2^ >
\s(<i>F</i>^2^) is used only for calculating <i>R</i>-factors(gt) <i>etc</i>.
and is not relevant to the choice of reflections for refinement.
<i>R</i>-factors based on <i>F</i>^2^ are statistically about twice as large
as those based on <i>F</i>, and <i>R</i>-factors based on ALL data will be
even larger.
;
_reflns_number_total     10333
_reflns_number_gt     4871
_reflns_threshold_expression     I>2\s(I)
_refine_ls_structure_factor_coef     Fsqd
_refine_ls_matrix_type     full
_refine_ls_R_factor_all     0.1793
_refine_ls_R_factor_gt     0.0865
_refine_ls_wR_factor_gt     0.1839
_refine_ls_wR_factor_ref     0.2609
_refine_ls_goodness_of_fit_ref     1.031
_refine_ls_restrained_S_all     1.031
_refine_ls_number_reflns     10333
_refine_ls_number_parameters     581
_refine_ls_number_restraints     0
_refine_ls_hydrogen_treatment     constr
_refine_ls_weighting_scheme     calc
_refine_ls_weighting_details
       'calc w = 1/[\s^2^(Fo^2^)+(0.0853P)^2^+2.6042P] where P=(Fo^2^+2Fc^2^)/3'
_atom_sites_solution_hydrogens     geom
_atom_sites_solution_primary     direct
_atom_sites_solution_secondary     difmap
_refine_ls_shift/su_max     0.001
_refine_ls_shift/su_mean     0.000
_refine_diff_density_max     0.802
_refine_diff_density_min     -0.670
_refine_ls_extinction_method     none
_refine_ls_extinction_coef     ?
loop_
    _atom_type_symbol
    _atom_type_description
    _atom_type_scat_dispersion_real
    _atom_type_scat_dispersion_imag
    _atom_type_scat_source
    'C' 'C' 0.0033 0.0016
                         'International Tables Vol C Tables 4.2.6.8 and 6.1.1.4'
    'H' 'H' 0.0000 0.0000
                         'International Tables Vol C Tables 4.2.6.8 and 6.1.1.4'
    'N' 'N' 0.0061 0.0033
                         'International Tables Vol C Tables 4.2.6.8 and 6.1.1.4'
    'O' 'O' 0.0106 0.0060
                         'International Tables Vol C Tables 4.2.6.8 and 6.1.1.4'
    'S' 'S' 0.1246 0.1234
                         'International Tables Vol C Tables 4.2.6.8 and 6.1.1.4'
_computing_data_collection     'CrysAlis PRO (Agilent, 2010)'
_computing_cell_refinement     'CrysAlis PRO (Agilent, 2010)'
_computing_data_reduction     'CrysAlis PRO (Agilent, 2010)'
_computing_structure_solution     'SHELXS97 (Sheldrick, 2008)'
_computing_structure_refinement     'SHELXL97 (Sheldrick, 2008)'
_computing_molecular_graphics
;
ORTEP-3 (Farrugia, 1997), DIAMOND (Brandenburg, 2006) and
Qmol (Gans & Shalloway, 2001)
;
_computing_publication_material     'publCIF (Westrip, 2010)'
loop_
    _atom_site_type_symbol
    _atom_site_label
    _atom_site_fract_x
    _atom_site_fract_y
    _atom_site_fract_z
    _atom_site_U_iso_or_equiv
    _atom_site_adp_type
    _atom_site_calc_flag
    _atom_site_refinement_flags
    _atom_site_occupancy
    _atom_site_symmetry_multiplicity
    _atom_site_disorder_assembly
    _atom_site_disorder_group
    S S1 0.63991(6) 0.65962(9) 0.32992(7) 0.0230(3) Uani d . 1 1 . .
    S S2 0.48267(6) 0.75296(10) 0.39121(8) 0.0304(3) Uani d . 1 1 . .
    S S3 0.85528(6) 0.60975(10) 0.68288(8) 0.0286(3) Uani d . 1 1 . .
    S S4 1.00959(7) 0.52174(13) 0.61264(11) 0.0488(4) Uani d . 1 1 . .
    O O1 0.67067(16) 0.5629(3) 0.3649(2) 0.0299(8) Uani d . 1 1 . .
    O O2 0.61421(15) 0.6701(3) 0.24243(19) 0.0269(8) Uani d . 1 1 . .
    O O3 0.55384(15) 0.8286(2) 0.3102(2) 0.0258(8) Uani d . 1 1 . .
    O O4 0.82340(15) 0.7052(3) 0.6486(2) 0.0354(9) Uani d . 1 1 . .
    O O5 0.87921(16) 0.5965(3) 0.7695(2) 0.0359(9) Uani d . 1 1 . .
    O O6 0.94417(16) 0.4448(3) 0.7010(2) 0.0425(10) Uani d . 1 1 . .
    O O7 0.9183(2) 0.7617(3) 0.5384(2) 0.0476(11) Uani d . 1 1 . .
    H H7 0.9009 0.8209 0.5374 0.071 Uiso calc R 1 1 . .
    O O8 0.57919(17) 0.5072(3) 0.4670(2) 0.0327(9) Uani d . 1 1 . .
    H H8 0.5934 0.4454 0.4667 0.049 Uiso calc R 1 1 . .
    N N1 0.88022(19) 0.9783(3) 0.5172(3) 0.0329(11) Uani d . 1 1 . .
    N N2 0.82352(18) 1.0079(3) 0.4619(2) 0.0250(9) Uani d . 1 1 . .
    N N3 0.58346(16) 0.6722(3) 0.3695(2) 0.0220(9) Uani d . 1 1 . .
    H H3 0.5807 0.6215 0.4031 0.026 Uiso calc R 1 1 . .
    N N4 0.61940(17) 0.2944(3) 0.4789(2) 0.0228(9) Uani d . 1 1 . .
    N N5 0.67529(18) 0.2618(3) 0.5351(2) 0.0228(9) Uani d . 1 1 . .
    N N6 0.91276(18) 0.6036(3) 0.6451(3) 0.0313(10) Uani d . 1 1 . .
    H H6 0.9169 0.6585 0.6160 0.038 Uiso calc R 1 1 . .
    C C1 0.9816(3) 1.0621(5) 0.5914(4) 0.0582(19) Uani d . 1 1 . .
    H H1A 0.9936 0.9877 0.6054 0.087 Uiso calc R 1 1 . .
    H H1B 0.9848 1.1017 0.6413 0.087 Uiso calc R 1 1 . .
    H H1C 1.0097 1.0940 0.5659 0.087 Uiso calc R 1 1 . .
    C C2 0.9157(2) 1.0667(4) 0.5330(4) 0.0380(14) Uani d . 1 1 . .
    C C3 0.8815(2) 1.1527(4) 0.4871(4) 0.0368(14) Uani d . 1 1 . .
    C C4 0.8972(3) 1.2687(5) 0.4828(4) 0.0478(16) Uani d . 1 1 . .
    H H4A 0.9429 1.2774 0.4949 0.057 Uiso calc R 1 1 . .
    H H4B 0.8853 1.3100 0.5238 0.057 Uiso calc R 1 1 . .
    C C5 0.8603(2) 1.3084(5) 0.3963(4) 0.0453(16) Uani d . 1 1 . .
    H H5A 0.8645 1.3868 0.3948 0.054 Uiso calc R 1 1 . .
    H H5B 0.8789 1.2775 0.3575 0.054 Uiso calc R 1 1 . .
    C C6 0.7913(2) 1.2797(4) 0.3684(3) 0.0300(12) Uani d . 1 1 . .
    C C7 0.7462(2) 1.3491(4) 0.3195(3) 0.0291(12) Uani d . 1 1 . .
    H H7A 0.7589 1.4156 0.3045 0.035 Uiso calc R 1 1 . .
    C C8 0.6829(2) 1.3228(4) 0.2922(3) 0.0322(12) Uani d . 1 1 . .
    H H8A 0.6525 1.3703 0.2576 0.039 Uiso calc R 1 1 . .
    C C9 0.6642(2) 1.2273(4) 0.3156(3) 0.0323(13) Uani d . 1 1 . .
    H H9 0.6207 1.2100 0.2983 0.039 Uiso calc R 1 1 . .
    C C10 0.7083(2) 1.1564(4) 0.3640(3) 0.0268(11) Uani d . 1 1 . .
    H H10 0.6950 1.0910 0.3799 0.032 Uiso calc R 1 1 . .
    C C11 0.7721(2) 1.1805(4) 0.3896(3) 0.0267(11) Uani d . 1 1 . .
    C C12 0.8226(2) 1.1134(4) 0.4426(3) 0.0273(11) Uani d . 1 1 . .
    C C13 0.7777(2) 0.9263(4) 0.4294(3) 0.0247(11) Uani d . 1 1 . .
    C C14 0.7501(2) 0.9129(4) 0.3456(3) 0.0285(12) Uani d . 1 1 . .
    H H14 0.7609 0.9586 0.3091 0.034 Uiso calc R 1 1 . .
    C C15 0.7067(2) 0.8328(4) 0.3154(3) 0.0298(12) Uani d . 1 1 . .
    H H15 0.6875 0.8228 0.2579 0.036 Uiso calc R 1 1 . .
    C C16 0.6911(2) 0.7664(4) 0.3699(3) 0.0217(10) Uani d . 1 1 . .
    C C17 0.7199(2) 0.7789(4) 0.4539(3) 0.0232(11) Uani d . 1 1 . .
    H H17 0.7103 0.7316 0.4905 0.028 Uiso calc R 1 1 . .
    C C18 0.7627(2) 0.8606(4) 0.4841(3) 0.0247(11) Uani d . 1 1 . .
    H H18 0.7817 0.8715 0.5416 0.030 Uiso calc R 1 1 . .
    C C19 0.5410(2) 0.7528(4) 0.3555(3) 0.0239(11) Uani d . 1 1 . .
    C C20 0.5116(2) 0.9195(4) 0.2846(3) 0.0274(11) Uani d . 1 1 . .
    H H20A 0.5040 0.9519 0.3323 0.033 Uiso calc R 1 1 . .
    H H20B 0.4707 0.8977 0.2436 0.033 Uiso calc R 1 1 . .
    C C21 0.5449(2) 0.9962(4) 0.2478(4) 0.0382(14) Uani d . 1 1 . .
    H H21A 0.5191 1.0603 0.2297 0.057 Uiso calc R 1 1 . .
    H H21B 0.5518 0.9628 0.2007 0.057 Uiso calc R 1 1 . .
    H H21C 0.5855 1.0157 0.2890 0.057 Uiso calc R 1 1 . .
    C C22 0.5185(2) 0.2126(4) 0.3980(3) 0.0302(12) Uani d . 1 1 . .
    H H22A 0.5066 0.2873 0.3854 0.045 Uiso calc R 1 1 . .
    H H22B 0.4893 0.1788 0.4209 0.045 Uiso calc R 1 1 . .
    H H22C 0.5168 0.1754 0.3477 0.045 Uiso calc R 1 1 . .
    C C23 0.5837(2) 0.2068(4) 0.4591(3) 0.0225(10) Uani d . 1 1 . .
    C C24 0.6165(2) 0.1188(4) 0.5031(3) 0.0216(10) Uani d . 1 1 . .
    C C25 0.5996(2) 0.0043(4) 0.5062(3) 0.0273(12) Uani d . 1 1 . .
    H H25A 0.6133 -0.0379 0.4673 0.033 Uiso calc R 1 1 . .
    H H25B 0.5534 -0.0034 0.4907 0.033 Uiso calc R 1 1 . .
    C C26 0.6328(2) -0.0357(4) 0.5943(3) 0.0287(12) Uani d . 1 1 . .
    H H26A 0.6133 -0.0018 0.6310 0.034 Uiso calc R 1 1 . .
    H H26B 0.6267 -0.1137 0.5960 0.034 Uiso calc R 1 1 . .
    C C27 0.7019(2) -0.0116(4) 0.6251(3) 0.0249(11) Uani d . 1 1 . .
    C C28 0.7457(2) -0.0822(4) 0.6748(3) 0.0300(12) Uani d . 1 1 . .
    H H28 0.7316 -0.1468 0.6911 0.036 Uiso calc R 1 1 . .
    C C29 0.8099(3) -0.0602(4) 0.7014(3) 0.0338(13) Uani d . 1 1 . .
    H H29 0.8393 -0.1096 0.7353 0.041 Uiso calc R 1 1 . .
    C C30 0.8310(2) 0.0348(4) 0.6778(3) 0.0296(12) Uani d . 1 1 . .
    H H30 0.8747 0.0500 0.6951 0.035 Uiso calc R 1 1 . .
    C C31 0.7880(2) 0.1061(4) 0.6294(3) 0.0288(12) Uani d . 1 1 . .
    H H31 0.8024 0.1705 0.6132 0.035 Uiso calc R 1 1 . .
    C C32 0.7233(2) 0.0856(4) 0.6036(3) 0.0251(11) Uani d . 1 1 . .
    C C33 0.6746(2) 0.1558(4) 0.5512(3) 0.0217(10) Uani d . 1 1 . .
    C C34 0.7211(2) 0.3412(4) 0.5721(3) 0.0215(10) Uani d . 1 1 . .
    C C35 0.7516(2) 0.3434(4) 0.6567(3) 0.0243(11) Uani d . 1 1 . .
    H H35 0.7427 0.2914 0.6908 0.029 Uiso calc R 1 1 . .
    C C36 0.7954(2) 0.4234(4) 0.6902(3) 0.0245(11) Uani d . 1 1 . .
    H H36 0.8181 0.4248 0.7476 0.029 Uiso calc R 1 1 . .
    C C37 0.8058(2) 0.5001(4) 0.6406(3) 0.0225(11) Uani d . 1 1 . .
    C C38 0.7746(2) 0.4989(4) 0.5558(3) 0.0251(11) Uani d . 1 1 . .
    H H38 0.7821 0.5532 0.5222 0.030 Uiso calc R 1 1 . .
    C C39 0.7328(2) 0.4180(4) 0.5214(3) 0.0243(11) Uani d . 1 1 . .
    H H39 0.7120 0.4146 0.4636 0.029 Uiso calc R 1 1 . .
    C C40 0.9545(2) 0.5220(4) 0.6545(4) 0.0340(13) Uani d . 1 1 . .
    C C41 0.9835(3) 0.3542(5) 0.7199(4) 0.0536(17) Uani d . 1 1 . .
    H H41A 1.0258 0.3733 0.7585 0.064 Uiso calc R 1 1 . .
    H H41B 0.9878 0.3246 0.6694 0.064 Uiso calc R 1 1 . .
    C C42 0.9540(3) 0.2769(6) 0.7571(5) 0.075(2) Uani d . 1 1 . .
    H H42A 0.9798 0.2122 0.7706 0.112 Uiso calc R 1 1 . .
    H H42B 0.9120 0.2594 0.7185 0.112 Uiso calc R 1 1 . .
    H H42C 0.9504 0.3070 0.8073 0.112 Uiso calc R 1 1 . .
    C C43 0.9085(3) 0.7272(5) 0.4543(4) 0.0462(15) Uani d . 1 1 . .
    H H43A 0.9490 0.7030 0.4509 0.055 Uiso calc R 1 1 . .
    H H43B 0.8936 0.7885 0.4166 0.055 Uiso calc R 1 1 . .
    C C44 0.8618(3) 0.6393(5) 0.4277(4) 0.0432(15) Uani d . 1 1 . .
    H H44A 0.8574 0.6171 0.3720 0.065 Uiso calc R 1 1 . .
    H H44B 0.8210 0.6641 0.4285 0.065 Uiso calc R 1 1 . .
    H H44C 0.8761 0.5788 0.4653 0.065 Uiso calc R 1 1 . .
    C C45 0.5806(3) 0.5323(4) 0.5479(4) 0.0415(15) Uani d . 1 1 . .
    H H45A 0.5947 0.4691 0.5836 0.050 Uiso calc R 1 1 . .
    H H45B 0.5376 0.5505 0.5458 0.050 Uiso calc R 1 1 . .
    C C46 0.6234(3) 0.6228(5) 0.5839(4) 0.0492(16) Uani d . 1 1 . .
    H H46A 0.6224 0.6387 0.6387 0.074 Uiso calc R 1 1 . .
    H H46B 0.6095 0.6856 0.5487 0.074 Uiso calc R 1 1 . .
    H H46C 0.6663 0.6041 0.5882 0.074 Uiso calc R 1 1 . .
loop_
    _atom_site_aniso_label
    _atom_site_aniso_U_11
    _atom_site_aniso_U_22
    _atom_site_aniso_U_33
    _atom_site_aniso_U_12
    _atom_site_aniso_U_13
    _atom_site_aniso_U_23
    S1 0.0252(6) 0.0213(6) 0.0217(7) 0.0029(5) 0.0071(5) -0.0010(5)
    S2 0.0292(7) 0.0309(8) 0.0350(8) 0.0008(6) 0.0161(6) 0.0001(6)
    S3 0.0247(7) 0.0228(7) 0.0364(8) -0.0001(5) 0.0082(6) -0.0052(6)
    S4 0.0395(9) 0.0491(10) 0.0624(12) -0.0001(7) 0.0233(8) -0.0027(8)
    O1 0.0339(19) 0.0236(19) 0.031(2) 0.0047(16) 0.0105(16) -0.0007(15)
    O2 0.0310(19) 0.030(2) 0.0183(19) 0.0004(15) 0.0073(15) -0.0036(14)
    O3 0.0292(18) 0.0232(18) 0.026(2) 0.0015(15) 0.0108(16) 0.0008(15)
    O4 0.030(2) 0.0216(19) 0.054(3) 0.0012(16) 0.0142(18) -0.0043(17)
    O5 0.036(2) 0.040(2) 0.030(2) -0.0021(17) 0.0082(17) -0.0061(17)
    O6 0.027(2) 0.047(3) 0.050(3) 0.0079(19) 0.0093(19) -0.004(2)
    O7 0.055(3) 0.038(2) 0.047(3) 0.003(2) 0.015(2) 0.0058(19)
    O8 0.047(2) 0.0231(19) 0.035(2) 0.0059(17) 0.0223(18) 0.0018(16)
    N1 0.023(2) 0.036(3) 0.035(3) 0.001(2) 0.005(2) 0.006(2)
    N2 0.021(2) 0.028(2) 0.025(2) -0.0039(18) 0.0066(18) 0.0008(18)
    N3 0.020(2) 0.020(2) 0.026(2) 0.0016(17) 0.0077(18) 0.0059(17)
    N4 0.020(2) 0.024(2) 0.024(2) 0.0039(18) 0.0063(17) 0.0018(18)
    N5 0.022(2) 0.023(2) 0.022(2) 0.0007(17) 0.0063(17) 0.0004(17)
    N6 0.020(2) 0.026(2) 0.046(3) -0.0009(18) 0.009(2) -0.004(2)
    C1 0.031(3) 0.053(4) 0.073(5) -0.006(3) -0.004(3) 0.017(4)
    C2 0.027(3) 0.034(3) 0.049(4) -0.004(3) 0.009(3) 0.002(3)
    C3 0.026(3) 0.036(3) 0.046(4) -0.008(2) 0.008(3) 0.000(3)
    C4 0.029(3) 0.046(4) 0.059(4) -0.014(3) 0.004(3) 0.002(3)
    C5 0.030(3) 0.041(4) 0.060(4) -0.010(3) 0.009(3) 0.013(3)
    C6 0.031(3) 0.035(3) 0.026(3) -0.006(2) 0.012(2) 0.003(2)
    C7 0.043(3) 0.025(3) 0.021(3) -0.006(2) 0.014(2) -0.001(2)
    C8 0.035(3) 0.031(3) 0.032(3) 0.001(2) 0.014(3) -0.003(2)
    C9 0.027(3) 0.035(3) 0.038(3) 0.005(2) 0.014(2) -0.005(2)
    C10 0.025(3) 0.028(3) 0.030(3) -0.001(2) 0.014(2) 0.002(2)
    C11 0.025(3) 0.028(3) 0.027(3) -0.003(2) 0.009(2) 0.000(2)
    C12 0.028(3) 0.028(3) 0.028(3) -0.005(2) 0.011(2) 0.003(2)
    C13 0.018(2) 0.028(3) 0.028(3) 0.000(2) 0.008(2) -0.001(2)
    C14 0.028(3) 0.038(3) 0.017(3) -0.006(2) 0.005(2) 0.010(2)
    C15 0.028(3) 0.035(3) 0.023(3) 0.001(2) 0.005(2) 0.003(2)
    C16 0.019(2) 0.028(3) 0.020(3) 0.000(2) 0.008(2) 0.002(2)
    C17 0.028(3) 0.023(3) 0.018(3) 0.000(2) 0.007(2) 0.004(2)
    C18 0.024(2) 0.030(3) 0.016(3) -0.001(2) 0.002(2) 0.002(2)
    C19 0.024(2) 0.020(3) 0.024(3) -0.005(2) 0.004(2) -0.007(2)
    C20 0.032(3) 0.024(3) 0.027(3) 0.007(2) 0.012(2) 0.003(2)
    C21 0.042(3) 0.026(3) 0.048(4) 0.013(3) 0.017(3) 0.013(3)
    C22 0.033(3) 0.025(3) 0.029(3) -0.001(2) 0.006(2) -0.001(2)
    C23 0.027(3) 0.027(3) 0.015(2) -0.002(2) 0.009(2) -0.003(2)
    C24 0.022(2) 0.026(3) 0.018(3) -0.002(2) 0.009(2) -0.005(2)
    C25 0.025(3) 0.026(3) 0.029(3) -0.003(2) 0.008(2) -0.001(2)
    C26 0.038(3) 0.025(3) 0.023(3) -0.004(2) 0.011(2) -0.001(2)
    C27 0.034(3) 0.021(3) 0.023(3) 0.001(2) 0.014(2) 0.000(2)
    C28 0.047(3) 0.017(3) 0.028(3) -0.001(2) 0.016(3) -0.002(2)
    C29 0.046(3) 0.022(3) 0.030(3) 0.011(3) 0.010(3) 0.002(2)
    C30 0.030(3) 0.031(3) 0.024(3) 0.004(2) 0.005(2) -0.006(2)
    C31 0.036(3) 0.018(3) 0.033(3) 0.004(2) 0.012(2) 0.002(2)
    C32 0.027(3) 0.023(3) 0.022(3) 0.003(2) 0.005(2) -0.008(2)
    C33 0.019(2) 0.023(3) 0.023(3) 0.001(2) 0.007(2) 0.002(2)
    C34 0.022(2) 0.017(2) 0.025(3) 0.002(2) 0.007(2) 0.000(2)
    C35 0.030(3) 0.026(3) 0.020(3) 0.001(2) 0.012(2) 0.002(2)
    C36 0.025(3) 0.024(3) 0.025(3) 0.004(2) 0.010(2) -0.002(2)
    C37 0.023(2) 0.018(2) 0.027(3) 0.005(2) 0.009(2) 0.002(2)
    C38 0.020(2) 0.023(3) 0.034(3) -0.003(2) 0.012(2) 0.006(2)
    C39 0.026(3) 0.025(3) 0.024(3) 0.001(2) 0.010(2) 0.004(2)
    C40 0.021(3) 0.033(3) 0.045(4) -0.010(2) 0.008(2) 0.002(3)
    C41 0.045(4) 0.041(4) 0.068(5) 0.001(3) 0.010(3) 0.010(3)
    C42 0.048(4) 0.055(5) 0.109(7) 0.012(4) 0.011(4) 0.035(4)
    C43 0.046(4) 0.055(4) 0.043(4) 0.010(3) 0.021(3) 0.011(3)
    C44 0.041(3) 0.058(4) 0.034(3) -0.004(3) 0.017(3) -0.002(3)
    C45 0.066(4) 0.034(3) 0.037(4) 0.002(3) 0.033(3) 0.000(3)
    C46 0.038(3) 0.077(5) 0.030(4) -0.005(3) 0.008(3) -0.012(3)
_geom_special_details
;
All e.s.d.'s (except the e.s.d. in the dihedral angle between two l.s. planes)
are estimated using the full covariance matrix. The cell e.s.d.'s are taken
into account individually in the estimation of e.s.d.'s in distances, angles
and torsion angles; correlations between e.s.d.'s in cell parameters are only
used when they are defined by crystal symmetry. An approximate (isotropic)
treatment of cell e.s.d.'s is used for estimating e.s.d.'s involving l.s.
planes.
;
loop_
    _geom_bond_atom_site_label_1
    _geom_bond_atom_site_label_2
    _geom_bond_site_symmetry_2
    _geom_bond_distance
    _geom_bond_publ_flag
    S1 O1 . 1.427(3) ?
    S1 O2 . 1.432(3) ?
    S1 N3 . 1.659(4) ?
    S1 C16 . 1.751(5) ?
    S2 C19 . 1.644(5) ?
    S3 O4 . 1.419(4) ?
    S3 O5 . 1.421(4) ?
    S3 N6 . 1.653(4) ?
    S3 C37 . 1.766(5) ?
    S4 C40 . 1.650(5) ?
    O3 C19 . 1.332(6) ?
    O3 C20 . 1.456(5) ?
    O6 C40 . 1.335(6) ?
    O6 C41 . 1.411(7) ?
    O7 C43 . 1.465(7) ?
    O7 H7 . 0.8400 ?
    O8 C45 . 1.431(6) ?
    O8 H8 . 0.8400 ?
    N1 C2 . 1.341(6) ?
    N1 N2 . 1.361(5) ?
    N2 C12 . 1.366(6) ?
    N2 C13 . 1.427(6) ?
    N3 C19 . 1.359(6) ?
    N3 H3 . 0.8800 ?
    N4 C23 . 1.338(6) ?
    N4 N5 . 1.365(5) ?
    N5 C33 . 1.362(6) ?
    N5 C34 . 1.421(6) ?
    N6 C40 . 1.365(6) ?
    N6 H6 . 0.8800 ?
    C1 C2 . 1.486(7) ?
    C1 H1A . 0.9800 ?
    C1 H1B . 0.9800 ?
    C1 H1C . 0.9800 ?
    C2 C3 . 1.405(8) ?
    C3 C12 . 1.380(7) ?
    C3 C4 . 1.507(7) ?
    C4 C5 . 1.527(8) ?
    C4 H4A . 0.9900 ?
    C4 H4B . 0.9900 ?
    C5 C6 . 1.512(7) ?
    C5 H5A . 0.9900 ?
    C5 H5B . 0.9900 ?
    C6 C7 . 1.385(7) ?
    C6 C11 . 1.410(7) ?
    C7 C8 . 1.386(7) ?
    C7 H7A . 0.9500 ?
    C8 C9 . 1.380(7) ?
    C8 H8A . 0.9500 ?
    C9 C10 . 1.383(7) ?
    C9 H9 . 0.9500 ?
    C10 C11 . 1.390(6) ?
    C10 H10 . 0.9500 ?
    C11 C12 . 1.460(7) ?
    C13 C14 . 1.381(7) ?
    C13 C18 . 1.388(7) ?
    C14 C15 . 1.375(7) ?
    C14 H14 . 0.9500 ?
    C15 C16 . 1.397(7) ?
    C15 H15 . 0.9500 ?
    C16 C17 . 1.385(6) ?
    C17 C18 . 1.385(6) ?
    C17 H17 . 0.9500 ?
    C18 H18 . 0.9500 ?
    C20 C21 . 1.498(7) ?
    C20 H20A . 0.9900 ?
    C20 H20B . 0.9900 ?
    C21 H21A . 0.9800 ?
    C21 H21B . 0.9800 ?
    C21 H21C . 0.9800 ?
    C22 C23 . 1.490(7) ?
    C22 H22A . 0.9800 ?
    C22 H22B . 0.9800 ?
    C22 H22C . 0.9800 ?
    C23 C24 . 1.401(7) ?
    C24 C33 . 1.372(6) ?
    C24 C25 . 1.494(6) ?
    C25 C26 . 1.536(7) ?
    C25 H25A . 0.9900 ?
    C25 H25B . 0.9900 ?
    C26 C27 . 1.500(7) ?
    C26 H26A . 0.9900 ?
    C26 H26B . 0.9900 ?
    C27 C28 . 1.385(7) ?
    C27 C32 . 1.410(7) ?
    C28 C29 . 1.393(7) ?
    C28 H28 . 0.9500 ?
    C29 C30 . 1.399(7) ?
    C29 H29 . 0.9500 ?
    C30 C31 . 1.373(7) ?
    C30 H30 . 0.9500 ?
    C31 C32 . 1.401(7) ?
    C31 H31 . 0.9500 ?
    C32 C33 . 1.458(6) ?
    C34 C35 . 1.390(6) ?
    C34 C39 . 1.393(6) ?
    C35 C36 . 1.389(7) ?
    C35 H35 . 0.9500 ?
    C36 C37 . 1.367(7) ?
    C36 H36 . 0.9500 ?
    C37 C38 . 1.396(7) ?
    C38 C39 . 1.376(6) ?
    C38 H38 . 0.9500 ?
    C39 H39 . 0.9500 ?
    C41 C42 . 1.451(9) ?
    C41 H41A . 0.9900 ?
    C41 H41B . 0.9900 ?
    C42 H42A . 0.9800 ?
    C42 H42B . 0.9800 ?
    C42 H42C . 0.9800 ?
    C43 C44 . 1.487(8) ?
    C43 H43A . 0.9900 ?
    C43 H43B . 0.9900 ?
    C44 H44A . 0.9800 ?
    C44 H44B . 0.9800 ?
    C44 H44C . 0.9800 ?
    C45 C46 . 1.483(8) ?
    C45 H45A . 0.9900 ?
    C45 H45B . 0.9900 ?
    C46 H46A . 0.9800 ?
    C46 H46B . 0.9800 ?
    C46 H46C . 0.9800 ?
loop_
    _geom_angle_atom_site_label_1
    _geom_angle_atom_site_label_2
    _geom_angle_atom_site_label_3
    _geom_angle_site_symmetry_1
    _geom_angle_site_symmetry_3
    _geom_angle
    _geom_angle_publ_flag
    O1 S1 O2 . . 119.2(2) ?
    O1 S1 N3 . . 103.7(2) ?
    O2 S1 N3 . . 110.19(19) ?
    O1 S1 C16 . . 109.0(2) ?
    O2 S1 C16 . . 108.6(2) ?
    N3 S1 C16 . . 105.2(2) ?
    O4 S3 O5 . . 119.6(2) ?
    O4 S3 N6 . . 103.3(2) ?
    O5 S3 N6 . . 110.7(2) ?
    O4 S3 C37 . . 109.1(2) ?
    O5 S3 C37 . . 107.6(2) ?
    N6 S3 C37 . . 105.8(2) ?
    C19 O3 C20 . . 119.0(4) ?
    C40 O6 C41 . . 119.8(4) ?
    C43 O7 H7 . . 109.5 ?
    C45 O8 H8 . . 109.5 ?
    C2 N1 N2 . . 105.7(4) ?
    N1 N2 C12 . . 111.6(4) ?
    N1 N2 C13 . . 117.5(4) ?
    C12 N2 C13 . . 130.7(4) ?
    C19 N3 S1 . . 126.7(3) ?
    C19 N3 H3 . . 116.6 ?
    S1 N3 H3 . . 116.6 ?
    C23 N4 N5 . . 105.4(4) ?
    C33 N5 N4 . . 111.4(4) ?
    C33 N5 C34 . . 130.6(4) ?
    N4 N5 C34 . . 117.6(4) ?
    C40 N6 S3 . . 126.7(4) ?
    C40 N6 H6 . . 116.6 ?
    S3 N6 H6 . . 116.6 ?
    C2 C1 H1A . . 109.5 ?
    C2 C1 H1B . . 109.5 ?
    H1A C1 H1B . . 109.5 ?
    C2 C1 H1C . . 109.5 ?
    H1A C1 H1C . . 109.5 ?
    H1B C1 H1C . . 109.5 ?
    N1 C2 C3 . . 110.3(5) ?
    N1 C2 C1 . . 119.7(5) ?
    C3 C2 C1 . . 129.9(5) ?
    C12 C3 C2 . . 106.1(5) ?
    C12 C3 C4 . . 121.1(5) ?
    C2 C3 C4 . . 132.7(5) ?
    C3 C4 C5 . . 107.9(5) ?
    C3 C4 H4A . . 110.1 ?
    C5 C4 H4A . . 110.1 ?
    C3 C4 H4B . . 110.1 ?
    C5 C4 H4B . . 110.1 ?
    H4A C4 H4B . . 108.4 ?
    C6 C5 C4 . . 112.8(5) ?
    C6 C5 H5A . . 109.0 ?
    C4 C5 H5A . . 109.0 ?
    C6 C5 H5B . . 109.0 ?
    C4 C5 H5B . . 109.0 ?
    H5A C5 H5B . . 107.8 ?
    C7 C6 C11 . . 119.1(5) ?
    C7 C6 C5 . . 120.5(5) ?
    C11 C6 C5 . . 120.4(5) ?
    C6 C7 C8 . . 121.0(5) ?
    C6 C7 H7A . . 119.5 ?
    C8 C7 H7A . . 119.5 ?
    C9 C8 C7 . . 119.6(5) ?
    C9 C8 H8A . . 120.2 ?
    C7 C8 H8A . . 120.2 ?
    C8 C9 C10 . . 120.5(5) ?
    C8 C9 H9 . . 119.8 ?
    C10 C9 H9 . . 119.8 ?
    C9 C10 C11 . . 120.4(5) ?
    C9 C10 H10 . . 119.8 ?
    C11 C10 H10 . . 119.8 ?
    C10 C11 C6 . . 119.3(5) ?
    C10 C11 C12 . . 125.1(4) ?
    C6 C11 C12 . . 115.4(4) ?
    N2 C12 C3 . . 106.3(4) ?
    N2 C12 C11 . . 131.0(4) ?
    C3 C12 C11 . . 122.7(5) ?
    C14 C13 C18 . . 121.4(4) ?
    C14 C13 N2 . . 120.3(4) ?
    C18 C13 N2 . . 118.3(4) ?
    C15 C14 C13 . . 119.6(4) ?
    C15 C14 H14 . . 120.2 ?
    C13 C14 H14 . . 120.2 ?
    C14 C15 C16 . . 119.6(5) ?
    C14 C15 H15 . . 120.2 ?
    C16 C15 H15 . . 120.2 ?
    C17 C16 C15 . . 120.6(4) ?
    C17 C16 S1 . . 120.5(3) ?
    C15 C16 S1 . . 118.6(4) ?
    C16 C17 C18 . . 119.6(4) ?
    C16 C17 H17 . . 120.2 ?
    C18 C17 H17 . . 120.2 ?
    C17 C18 C13 . . 119.2(4) ?
    C17 C18 H18 . . 120.4 ?
    C13 C18 H18 . . 120.4 ?
    O3 C19 N3 . . 110.5(4) ?
    O3 C19 S2 . . 126.4(4) ?
    N3 C19 S2 . . 123.1(4) ?
    O3 C20 C21 . . 105.0(4) ?
    O3 C20 H20A . . 110.7 ?
    C21 C20 H20A . . 110.7 ?
    O3 C20 H20B . . 110.7 ?
    C21 C20 H20B . . 110.7 ?
    H20A C20 H20B . . 108.8 ?
    C20 C21 H21A . . 109.5 ?
    C20 C21 H21B . . 109.5 ?
    H21A C21 H21B . . 109.5 ?
    C20 C21 H21C . . 109.5 ?
    H21A C21 H21C . . 109.5 ?
    H21B C21 H21C . . 109.5 ?
    C23 C22 H22A . . 109.5 ?
    C23 C22 H22B . . 109.5 ?
    H22A C22 H22B . . 109.5 ?
    C23 C22 H22C . . 109.5 ?
    H22A C22 H22C . . 109.5 ?
    H22B C22 H22C . . 109.5 ?
    N4 C23 C24 . . 110.4(4) ?
    N4 C23 C22 . . 120.3(4) ?
    C24 C23 C22 . . 129.3(4) ?
    C33 C24 C23 . . 106.2(4) ?
    C33 C24 C25 . . 120.6(4) ?
    C23 C24 C25 . . 133.2(4) ?
    C24 C25 C26 . . 107.9(4) ?
    C24 C25 H25A . . 110.1 ?
    C26 C25 H25A . . 110.1 ?
    C24 C25 H25B . . 110.1 ?
    C26 C25 H25B . . 110.1 ?
    H25A C25 H25B . . 108.4 ?
    C27 C26 C25 . . 112.2(4) ?
    C27 C26 H26A . . 109.2 ?
    C25 C26 H26A . . 109.2 ?
    C27 C26 H26B . . 109.2 ?
    C25 C26 H26B . . 109.2 ?
    H26A C26 H26B . . 107.9 ?
    C28 C27 C32 . . 118.8(5) ?
    C28 C27 C26 . . 121.7(4) ?
    C32 C27 C26 . . 119.5(4) ?
    C27 C28 C29 . . 121.3(5) ?
    C27 C28 H28 . . 119.4 ?
    C29 C28 H28 . . 119.4 ?
    C28 C29 C30 . . 119.7(5) ?
    C28 C29 H29 . . 120.2 ?
    C30 C29 H29 . . 120.2 ?
    C31 C30 C29 . . 119.6(5) ?
    C31 C30 H30 . . 120.2 ?
    C29 C30 H30 . . 120.2 ?
    C30 C31 C32 . . 121.1(5) ?
    C30 C31 H31 . . 119.5 ?
    C32 C31 H31 . . 119.5 ?
    C31 C32 C27 . . 119.5(5) ?
    C31 C32 C33 . . 124.7(4) ?
    C27 C32 C33 . . 115.8(4) ?
    N5 C33 C24 . . 106.5(4) ?
    N5 C33 C32 . . 131.3(4) ?
    C24 C33 C32 . . 122.2(4) ?
    C35 C34 C39 . . 121.4(4) ?
    C35 C34 N5 . . 120.6(4) ?
    C39 C34 N5 . . 118.0(4) ?
    C36 C35 C34 . . 118.5(4) ?
    C36 C35 H35 . . 120.7 ?
    C34 C35 H35 . . 120.7 ?
    C37 C36 C35 . . 120.0(5) ?
    C37 C36 H36 . . 120.0 ?
    C35 C36 H36 . . 120.0 ?
    C36 C37 C38 . . 121.5(4) ?
    C36 C37 S3 . . 120.8(4) ?
    C38 C37 S3 . . 117.5(3) ?
    C39 C38 C37 . . 119.0(4) ?
    C39 C38 H38 . . 120.5 ?
    C37 C38 H38 . . 120.5 ?
    C38 C39 C34 . . 119.4(5) ?
    C38 C39 H39 . . 120.3 ?
    C34 C39 H39 . . 120.3 ?
    O6 C40 N6 . . 110.8(4) ?
    O6 C40 S4 . . 125.9(4) ?
    N6 C40 S4 . . 123.3(4) ?
    O6 C41 C42 . . 107.0(5) ?
    O6 C41 H41A . . 110.3 ?
    C42 C41 H41A . . 110.3 ?
    O6 C41 H41B . . 110.3 ?
    C42 C41 H41B . . 110.3 ?
    H41A C41 H41B . . 108.6 ?
    C41 C42 H42A . . 109.5 ?
    C41 C42 H42B . . 109.5 ?
    H42A C42 H42B . . 109.5 ?
    C41 C42 H42C . . 109.5 ?
    H42A C42 H42C . . 109.5 ?
    H42B C42 H42C . . 109.5 ?
    O7 C43 C44 . . 111.9(5) ?
    O7 C43 H43A . . 109.2 ?
    C44 C43 H43A . . 109.2 ?
    O7 C43 H43B . . 109.2 ?
    C44 C43 H43B . . 109.2 ?
    H43A C43 H43B . . 107.9 ?
    C43 C44 H44A . . 109.5 ?
    C43 C44 H44B . . 109.5 ?
    H44A C44 H44B . . 109.5 ?
    C43 C44 H44C . . 109.5 ?
    H44A C44 H44C . . 109.5 ?
    H44B C44 H44C . . 109.5 ?
    O8 C45 C46 . . 111.8(4) ?
    O8 C45 H45A . . 109.3 ?
    C46 C45 H45A . . 109.3 ?
    O8 C45 H45B . . 109.3 ?
    C46 C45 H45B . . 109.3 ?
    H45A C45 H45B . . 107.9 ?
    C45 C46 H46A . . 109.5 ?
    C45 C46 H46B . . 109.5 ?
    H46A C46 H46B . . 109.5 ?
    C45 C46 H46C . . 109.5 ?
    H46A C46 H46C . . 109.5 ?
    H46B C46 H46C . . 109.5 ?
loop_
    _geom_torsion_atom_site_label_1
    _geom_torsion_atom_site_label_2
    _geom_torsion_atom_site_label_3
    _geom_torsion_atom_site_label_4
    _geom_torsion_site_symmetry_1
    _geom_torsion_site_symmetry_2
    _geom_torsion_site_symmetry_3
    _geom_torsion_site_symmetry_4
    _geom_torsion
    _geom_torsion_publ_flag
    C2 N1 N2 C12 . . . . -0.1(6) ?
    C2 N1 N2 C13 . . . . 175.4(4) ?
    O1 S1 N3 C19 . . . . 179.5(4) ?
    O2 S1 N3 C19 . . . . -51.8(4) ?
    C16 S1 N3 C19 . . . . 65.1(4) ?
    C23 N4 N5 C33 . . . . -0.7(5) ?
    C23 N4 N5 C34 . . . . -175.2(4) ?
    O4 S3 N6 C40 . . . . -174.6(4) ?
    O5 S3 N6 C40 . . . . 56.2(5) ?
    C37 S3 N6 C40 . . . . -60.1(5) ?
    N2 N1 C2 C3 . . . . -0.3(6) ?
    N2 N1 C2 C1 . . . . -179.6(5) ?
    N1 C2 C3 C12 . . . . 0.6(7) ?
    C1 C2 C3 C12 . . . . 179.7(6) ?
    N1 C2 C3 C4 . . . . 177.9(6) ?
    C1 C2 C3 C4 . . . . -3.0(12) ?
    C12 C3 C4 C5 . . . . -33.0(7) ?
    C2 C3 C4 C5 . . . . 150.1(6) ?
    C3 C4 C5 C6 . . . . 49.6(7) ?
    C4 C5 C6 C7 . . . . 144.4(5) ?
    C4 C5 C6 C11 . . . . -37.7(8) ?
    C11 C6 C7 C8 . . . . 0.8(8) ?
    C5 C6 C7 C8 . . . . 178.8(5) ?
    C6 C7 C8 C9 . . . . 1.6(8) ?
    C7 C8 C9 C10 . . . . -1.9(8) ?
    C8 C9 C10 C11 . . . . -0.2(8) ?
    C9 C10 C11 C6 . . . . 2.5(7) ?
    C9 C10 C11 C12 . . . . 178.1(5) ?
    C7 C6 C11 C10 . . . . -2.8(7) ?
    C5 C6 C11 C10 . . . . 179.2(5) ?
    C7 C6 C11 C12 . . . . -178.8(5) ?
    C5 C6 C11 C12 . . . . 3.2(7) ?
    N1 N2 C12 C3 . . . . 0.5(6) ?
    C13 N2 C12 C3 . . . . -174.3(5) ?
    N1 N2 C12 C11 . . . . -177.2(5) ?
    C13 N2 C12 C11 . . . . 8.1(9) ?
    C2 C3 C12 N2 . . . . -0.6(6) ?
    C4 C3 C12 N2 . . . . -178.3(5) ?
    C2 C3 C12 C11 . . . . 177.3(5) ?
    C4 C3 C12 C11 . . . . -0.4(8) ?
    C10 C11 C12 N2 . . . . 18.5(9) ?
    C6 C11 C12 N2 . . . . -165.7(5) ?
    C10 C11 C12 C3 . . . . -158.8(5) ?
    C6 C11 C12 C3 . . . . 17.0(7) ?
    N1 N2 C13 C14 . . . . -125.8(5) ?
    C12 N2 C13 C14 . . . . 48.6(7) ?
    N1 N2 C13 C18 . . . . 53.1(6) ?
    C12 N2 C13 C18 . . . . -132.4(5) ?
    C18 C13 C14 C15 . . . . 0.1(7) ?
    N2 C13 C14 C15 . . . . 179.0(4) ?
    C13 C14 C15 C16 . . . . 0.2(7) ?
    C14 C15 C16 C17 . . . . -1.5(7) ?
    C14 C15 C16 S1 . . . . -175.7(4) ?
    O1 S1 C16 C17 . . . . -52.2(4) ?
    O2 S1 C16 C17 . . . . 176.5(4) ?
    N3 S1 C16 C17 . . . . 58.5(4) ?
    O1 S1 C16 C15 . . . . 121.9(4) ?
    O2 S1 C16 C15 . . . . -9.4(4) ?
    N3 S1 C16 C15 . . . . -127.3(4) ?
    C15 C16 C17 C18 . . . . 2.6(7) ?
    S1 C16 C17 C18 . . . . 176.6(4) ?
    C16 C17 C18 C13 . . . . -2.3(7) ?
    C14 C13 C18 C17 . . . . 1.0(7) ?
    N2 C13 C18 C17 . . . . -178.0(4) ?
    C20 O3 C19 N3 . . . . 176.7(4) ?
    C20 O3 C19 S2 . . . . -3.5(6) ?
    S1 N3 C19 O3 . . . . -5.8(6) ?
    S1 N3 C19 S2 . . . . 174.4(3) ?
    C19 O3 C20 C21 . . . . 170.9(4) ?
    N5 N4 C23 C24 . . . . 0.6(5) ?
    N5 N4 C23 C22 . . . . -179.8(4) ?
    N4 C23 C24 C33 . . . . -0.2(5) ?
    C22 C23 C24 C33 . . . . -179.8(5) ?
    N4 C23 C24 C25 . . . . 178.9(5) ?
    C22 C23 C24 C25 . . . . -0.7(9) ?
    C33 C24 C25 C26 . . . . 33.2(6) ?
    C23 C24 C25 C26 . . . . -145.9(5) ?
    C24 C25 C26 C27 . . . . -51.6(5) ?
    C25 C26 C27 C28 . . . . -142.9(5) ?
    C25 C26 C27 C32 . . . . 37.5(6) ?
    C32 C27 C28 C29 . . . . -2.1(7) ?
    C26 C27 C28 C29 . . . . 178.3(5) ?
    C27 C28 C29 C30 . . . . 0.2(8) ?
    C28 C29 C30 C31 . . . . 0.8(8) ?
    C29 C30 C31 C32 . . . . 0.3(8) ?
    C30 C31 C32 C27 . . . . -2.3(7) ?
    C30 C31 C32 C33 . . . . -178.9(5) ?
    C28 C27 C32 C31 . . . . 3.2(7) ?
    C26 C27 C32 C31 . . . . -177.3(4) ?
    C28 C27 C32 C33 . . . . -180.0(4) ?
    C26 C27 C32 C33 . . . . -0.4(7) ?
    N4 N5 C33 C24 . . . . 0.6(5) ?
    C34 N5 C33 C24 . . . . 174.1(4) ?
    N4 N5 C33 C32 . . . . 177.4(5) ?
    C34 N5 C33 C32 . . . . -9.1(8) ?
    C23 C24 C33 N5 . . . . -0.2(5) ?
    C25 C24 C33 N5 . . . . -179.5(4) ?
    C23 C24 C33 C32 . . . . -177.4(4) ?
    C25 C24 C33 C32 . . . . 3.3(7) ?
    C31 C32 C33 N5 . . . . -21.4(8) ?
    C27 C32 C33 N5 . . . . 161.9(5) ?
    C31 C32 C33 C24 . . . . 155.0(5) ?
    C27 C32 C33 C24 . . . . -21.7(7) ?
    C33 N5 C34 C35 . . . . -41.2(7) ?
    N4 N5 C34 C35 . . . . 132.0(4) ?
    C33 N5 C34 C39 . . . . 140.9(5) ?
    N4 N5 C34 C39 . . . . -45.9(6) ?
    C39 C34 C35 C36 . . . . -1.2(7) ?
    N5 C34 C35 C36 . . . . -179.0(4) ?
    C34 C35 C36 C37 . . . . 2.6(7) ?
    C35 C36 C37 C38 . . . . -1.8(7) ?
    C35 C36 C37 S3 . . . . 173.7(3) ?
    O4 S3 C37 C36 . . . . -129.6(4) ?
    O5 S3 C37 C36 . . . . 1.5(4) ?
    N6 S3 C37 C36 . . . . 119.8(4) ?
    O4 S3 C37 C38 . . . . 46.0(4) ?
    O5 S3 C37 C38 . . . . 177.1(3) ?
    N6 S3 C37 C38 . . . . -64.5(4) ?
    C36 C37 C38 C39 . . . . -0.6(7) ?
    S3 C37 C38 C39 . . . . -176.1(4) ?
    C37 C38 C39 C34 . . . . 1.9(7) ?
    C35 C34 C39 C38 . . . . -1.0(7) ?
    N5 C34 C39 C38 . . . . 176.8(4) ?
    C41 O6 C40 N6 . . . . -178.4(5) ?
    C41 O6 C40 S4 . . . . 1.7(8) ?
    S3 N6 C40 O6 . . . . -1.3(7) ?
    S3 N6 C40 S4 . . . . 178.6(3) ?
    C40 O6 C41 C42 . . . . -169.4(6) ?
loop_
    _geom_hbond_atom_site_label_D
    _geom_hbond_atom_site_label_H
    _geom_hbond_atom_site_label_A
    _geom_hbond_site_symmetry_A
    _geom_hbond_distance_DH
    _geom_hbond_distance_HA
    _geom_hbond_distance_DA
    _geom_hbond_angle_DHA
    N3 H3 O8 . 0.88 1.82 2.700(5) 174
    N6 H6 O7 . 0.88 1.88 2.750(6) 170
    O7 H7 N1 . 0.84 2.03 2.839(6) 161
    O8 H8 N4 . 0.84 1.98 2.807(5) 170
