# Supplementary material for: Ethyl N-[4-(3-methyl-4,5-dihydro­benzo[g]indazol-1-yl)phenyl­sulfon­yl]thio­carbam­ate ethanol monosolvate
Source: Acta Crystallogr Sect E Struct Rep Online. 2011 Aug 27;67(Pt 9):o2450. doi: 10.1107/S1600536811034076 (PMC3200955; doi:10.1107/S1600536811034076)
Supplement: Supplementary file 2 [file e-67-o2450-Isup2.hkl]

# 
# h,k,l, Fc-squared, Fo-squared, sigma(Fo-squared) and status flag 
# 
data_I
_shelx_title '  P21/c' 
_shelx_refln_list_code          4 
_shelx_F_calc_maximum      442.75 
_exptl_crystal_F_000      2000.00 
_reflns_d_resolution_high  0.7696 
 
loop_ 
 _symmetry_equiv_pos_as_xyz 
 'x, y, z' 
 '-x, y+1/2, -z+1/2' 
 '-x, -y, -z' 
 'x, -y-1/2, z-1/2' 
 
_cell_length_a    22.6729 
_cell_length_b    12.5563 
_cell_length_c    17.3831 
_cell_angle_alpha  90.000 
_cell_angle_beta  110.410 
_cell_angle_gamma  90.000 
 
_shelx_F_squared_multiplier     1.000 
 
loop_ 
 _refln_index_h 
 _refln_index_k 
 _refln_index_l 
 _refln_F_squared_calc 
 _refln_F_squared_meas 
 _refln_F_squared_sigma 
 _refln_observed_status 
   3   0   0      164.63      178.09     33.44 o 
   4   0   0      237.27      292.59     48.27 o 
   5   0   0      253.44      230.90     52.40 o 
   6   0   0      873.41      748.53     97.15 o 
   7   0   0      295.88      179.81     73.16 o 
   8   0   0     8741.64     7242.59    451.62 o 
   9   0   0        8.74       54.51     39.78 o 
  10   0   0     4253.76     4639.39    404.37 o 
  11   0   0       24.35       21.86     41.57 o 
  12   0   0       46.30       43.76     63.94 o 
  13   0   0      605.06      438.02    107.23 o 
  14   0   0      333.13      174.35    112.04 o 
  15   0   0      151.80      219.07     97.02 o 
  16   0   0      598.10      554.89    181.44 o 
  17   0   0       12.78      -15.22     36.98 o 
  18   0   0      237.70      273.31    136.87 o 
  19   0   0      322.74      218.32    114.87 o 
  20   0   0      810.52      664.67    230.66 o 
  21   0   0     1275.42     1325.49    338.60 o 
  22   0   0     1191.62     1200.30    329.79 o 
  23   0   0        2.94      -34.36     59.78 o 
  24   0   0       21.21       15.14     42.66 o 
  25   0   0        0.07      -10.90     39.18 o 
  26   0   0      876.00     1204.44    367.29 o 
  27   0   0      132.47      416.00    221.41 o 
   2   1   0        1.03       33.37     20.05 o 
   3   1   0    13984.53    13138.69    192.72 o 
   4   1   0     2708.79     2211.71     95.11 o 
   5   1   0     7406.24     6457.17    307.73 o 
   6   1   0      774.49      693.03     74.93 o 
   7   1   0     5966.66     4850.79    184.27 o 
   8   1   0      429.99      428.33     58.88 o 
   9   1   0      606.90      584.67     69.55 o 
  10   1   0     2081.22     1984.76    142.76 o 
  11   1   0     6045.16     5623.25    250.93 o 
  12   1   0     1970.80     1750.41    165.05 o 
  13   1   0     6619.83     7401.99    358.15 o 
  14   1   0     8403.72     9273.71    416.59 o 
  15   1   0       32.94       -2.16     24.54 o 
  16   1   0        0.37       24.35     36.51 o 
  17   1   0       16.77      -13.75     28.54 o 
  18   1   0     1916.08     2054.66    267.85 o 
  19   1   0     5823.74     6426.32    487.17 o 
  20   1   0       52.90       52.53     36.02 o 
  21   1   0      764.80     1047.10    209.49 o 
  22   1   0       68.20        1.77     29.64 o 
  23   1   0      225.27      143.06     99.52 o 
  24   1   0        0.01      133.82     91.62 o 
  25   1   0      227.44      274.02    122.94 o 
  26   1   0        0.01      -28.34    102.29 o 
  27   1   0        1.01     -107.41     79.13 o 
   0   2   0      328.95      207.75     58.18 o 
   1   2   0    26403.31    23422.35    603.64 o 
   2   2   0       41.61       55.73     42.99 o 
   3   2   0      220.94      218.13     65.11 o 
   4   2   0     2200.29     1730.39     80.32 o 
   5   2   0    55205.39    51006.23    630.04 o 
   6   2   0      121.69      157.71     36.03 o 
   7   2   0     9535.18     8639.61    292.57 o 
   8   2   0        6.66       16.29     12.49 o 
   9   2   0      790.46      711.38     78.75 o 
  10   2   0        0.18       36.85     35.84 o 
  11   2   0       44.77       90.36     34.91 o 
  12   2   0      161.77       96.64     26.96 o 
  13   2   0      315.21      439.21     73.82 o 
  14   2   0      372.11      460.66     79.10 o 
  15   2   0      592.37      677.71    103.01 o 
  16   2   0      684.28      572.27    132.37 o 
  17   2   0      757.78      749.28    157.26 o 
  18   2   0      486.59      411.34    114.51 o 
  19   2   0       50.22       63.95     36.78 o 
  20   2   0      298.38      358.46    114.28 o 
  21   2   0      361.71      322.37    116.54 o 
  22   2   0      112.50       59.93     34.37 o 
  23   2   0        0.84      105.46     79.33 o 
  24   2   0      128.76       22.14    177.16 o 
  25   2   0      152.98      266.35    117.43 o 
  26   2   0      234.36      511.15    251.14 o 
  27   2   0        1.38       20.20     59.89 o 
   1   3   0     9483.55     8625.67    319.64 o 
   2   3   0     1448.05     1170.30    204.12 o 
   3   3   0     6898.64     6986.19    237.15 o 
   4   3   0     2871.25     2611.75    127.73 o 
   5   3   0     9897.38     9638.35    216.18 o 
   6   3   0     1880.10     1649.81     94.02 o 
   7   3   0      944.04     1128.43     83.93 o 
   8   3   0     8705.62     8624.70    279.84 o 
   9   3   0    16800.96    16204.84    493.87 o 
  10   3   0     7174.84     8249.10    325.15 o 
  11   3   0        0.33        1.94     15.40 o 
  12   3   0    10683.90    10422.96    355.65 o 
  13   3   0      343.97      338.95     67.17 o 
  14   3   0     4077.20     4225.94    229.94 o 
  15   3   0      281.74      287.97     60.46 o 
  16   3   0     1201.94     1230.76    159.56 o 
  17   3   0     1508.07     1784.41    238.09 o 
  18   3   0     4224.78     4502.29    387.75 o 
  19   3   0       33.15       30.48     43.99 o 
  20   3   0     2347.24     2575.05    314.87 o 
  21   3   0      154.02      149.87     82.05 o 
  22   3   0      163.19      178.69    123.03 o 
  23   3   0       57.46       18.45     45.83 o 
  24   3   0      399.93      741.52    184.87 o 
  25   3   0       40.05      146.57    136.56 o 
  26   3   0      954.27     2271.72    548.23 o 
  27   3   0       35.29     -253.91    187.57 o 
   0   4   0     5551.61     5530.06    406.56 o 
   1   4   0     2000.68     1796.50    235.40 o 
   2   4   0    40304.84    35985.97    761.41 o 
   3   4   0      161.91      219.58     60.22 o 
   4   4   0     5485.27     4925.30    203.92 o 
   5   4   0        2.69       -6.21     12.93 o 
   6   4   0     1859.12     2210.51    130.83 o 
   7   4   0     1033.40      988.19     74.12 o 
   8   4   0    16423.28    16802.48    403.91 o 
   9   4   0      335.23      254.52    114.30 o 
  10   4   0    10496.58    10221.77    338.75 o 
  11   4   0       13.20       49.17     31.45 o 
  12   4   0     1729.40     1812.07    154.48 o 
  13   4   0      184.82      185.43     46.17 o 
  14   4   0     2002.91     2124.57    162.94 o 
  15   4   0       67.74       54.20     50.28 o 
  16   4   0      108.90       54.74     36.01 o 
  17   4   0     2502.95     2747.29    300.35 o 
  18   4   0      782.82      731.10    132.04 o 
  19   4   0      416.26      365.78    196.29 o 
  20   4   0      221.11      368.87    112.93 o 
  21   4   0       15.08       21.14     36.30 o 
  22   4   0        0.16        6.72    111.73 o 
  23   4   0      496.37      538.26    151.33 o 
  24   4   0       42.90      190.27    149.46 o 
  25   4   0       40.09     -177.08    153.73 o 
  26   4   0        5.00     -208.22    171.98 o 
   1   5   0      242.90      582.29    144.90 o 
   2   5   0      483.73      416.99     83.51 o 
   3   5   0    12705.64    12245.43    675.87 o 
   4   5   0     1762.17     1875.67    141.28 o 
   5   5   0      865.12      691.75     85.15 o 
   6   5   0     4150.85     4612.20    211.92 o 
   7   5   0     1129.04     1068.76     99.06 o 
   8   5   0        5.12       18.07     15.24 o 
   9   5   0     3770.95     2966.35    145.88 o 
  10   5   0     1677.85     1776.39    122.86 o 
  11   5   0      144.99      103.95     38.80 o 
  12   5   0       89.73       86.34     37.40 o 
  13   5   0      103.18       82.75     28.76 o 
  14   5   0       38.00       20.97     28.54 o 
  15   5   0     3584.85     3494.35    232.08 o 
  16   5   0      396.53      426.32    121.47 o 
  17   5   0      621.33      605.72    119.11 o 
  18   5   0      483.94      457.26    100.70 o 
  19   5   0       30.38       25.22     25.50 o 
  20   5   0        0.03      -11.23     56.04 o 
  21   5   0      766.45      948.94    189.60 o 
  22   5   0        0.01      109.95    116.27 o 
  23   5   0     1200.23     1993.85    495.93 o 
  24   5   0        4.47      -25.04     62.69 o 
  25   5   0       96.93     -331.48    220.99 o 
  26   5   0       32.76       13.87     52.05 o 
   0   6   0     1235.51     1319.58    226.24 o 
   1   6   0     4433.28     4278.54    310.23 o 
   2   6   0      166.76      174.54    111.36 o 
   3   6   0     9896.62     9815.32    488.08 o 
   4   6   0     3049.52     2885.43    272.42 o 
   5   6   0    25509.73    26988.17    597.06 o 
   6   6   0      321.11      298.59     59.40 o 
   7   6   0     9015.52     9999.06    361.14 o 
   8   6   0       18.12       44.64     52.57 o 
   9   6   0      376.46      305.77     57.97 o 
  10   6   0       80.70       60.78     58.70 o 
  11   6   0      671.96      731.92    116.83 o 
  12   6   0     1045.95     1046.68    167.06 o 
  13   6   0        5.84       37.22     29.93 o 
  14   6   0      167.38      239.93     61.17 o 
  15   6   0     2491.60     2592.61    193.97 o 
  16   6   0     1032.34      966.25    137.46 o 
  17   6   0     4882.69     5338.06    340.93 o 
  18   6   0       11.95       27.68     31.82 o 
  19   6   0      390.13      410.42    110.90 o 
  20   6   0      131.26      173.82    154.62 o 
  21   6   0      395.41      426.24    206.12 o 
  22   6   0      390.16      507.29    268.70 o 
  23   6   0      279.19      653.95    313.38 o 
  24   6   0       51.12      182.81    108.98 o 
  25   6   0       39.31     -339.09    226.06 o 
   1   7   0       23.64      -15.43     42.96 o 
   2   7   0    19006.70    17549.67    929.14 o 
   3   7   0      545.41      608.38    172.29 o 
   4   7   0     1896.93     1772.15    227.50 o 
   5   7   0        0.85       24.48     29.95 o 
   6   7   0     2153.63     2360.25    204.75 o 
   7   7   0      901.84      810.70    112.70 o 
   8   7   0     2200.28     2165.28    242.76 o 
   9   7   0      452.79      467.82     76.26 o 
  10   7   0     1659.14     1491.23    122.65 o 
  11   7   0     1264.66     1314.39    113.96 o 
  12   7   0     1111.68     1045.83    208.62 o 
  13   7   0       27.76       61.09     48.13 o 
  14   7   0     2867.63     3075.23    371.40 o 
  15   7   0      116.85      220.45    108.90 o 
  16   7   0     4011.82     5018.94    502.65 o 
  17   7   0       68.82      109.90     65.80 o 
  18   7   0      511.29      733.41    195.65 o 
  19   7   0      465.66      563.66    186.55 o 
  20   7   0        0.00     -158.66    129.41 o 
  21   7   0        5.55       11.83    165.09 o 
  22   7   0      576.80     1082.56    378.57 o 
  23   7   0       60.65      390.80    226.94 o 
  24   7   0      206.24      672.99    330.26 o 
   0   8   0     3392.65     3072.88    420.93 o 
   1   8   0       54.26       28.79     43.74 o 
   2   8   0     1721.43     1797.30    234.57 o 
   3   8   0     2343.51     1866.85    324.60 o 
   4   8   0       55.95      127.41    118.35 o 
   5   8   0      316.43      366.68     88.66 o 
   6   8   0      845.50      953.55    144.22 o 
   7   8   0      443.91      455.85     89.49 o 
   8   8   0      386.49      413.12     72.53 o 
   9   8   0       27.95       23.57     23.21 o 
  10   8   0      275.49      323.99     57.05 o 
  11   8   0       23.99       32.24     56.77 o 
  12   8   0        2.82      -26.26     76.33 o 
  13   8   0      840.37      971.50    209.50 o 
  14   8   0       11.63       72.74     76.08 o 
  15   8   0       26.24       83.12     52.45 o 
  16   8   0       66.75       61.48     61.18 o 
  17   8   0        3.09      -33.07     62.46 o 
  18   8   0      200.92      341.50    142.98 o 
  19   8   0        4.38       34.36     66.89 o 
  20   8   0       51.90      183.81    116.04 o 
  21   8   0      334.00      463.01    157.17 o 
  22   8   0        0.19      -34.99     44.00 o 
  23   8   0       55.41      212.71    192.09 o 
   1   9   0       37.61       10.00     48.29 o 
   2   9   0      569.11      707.84    150.45 o 
   3   9   0      661.68      587.43    139.84 o 
   4   9   0       81.00       36.57     55.39 o 
   5   9   0        8.21      -24.98     38.13 o 
   6   9   0      295.86      354.89     94.41 o 
   7   9   0     1493.77     1520.65    165.13 o 
   8   9   0       15.09      -18.07     25.21 o 
   9   9   0      257.82      198.74     49.40 o 
  10   9   0        1.31       18.10     16.94 o 
  11   9   0       52.68       16.56     72.42 o 
  12   9   0        0.07       41.68     56.39 o 
  13   9   0     6306.94     6369.93    845.97 o 
  14   9   0      283.62      217.60    361.38 o 
  15   9   0        2.13      -39.09     46.59 o 
  16   9   0        3.64      -24.93    123.43 o 
  17   9   0      145.38      193.33    167.37 o 
  18   9   0        3.82       54.47    104.00 o 
  19   9   0     1565.10     1855.37    349.40 o 
  20   9   0      150.29       36.86     63.28 o 
  21   9   0     1188.56     1789.83    350.84 o 
  22   9   0       42.21      139.60    140.75 o 
   0  10   0       15.03      -25.64     39.50 o 
   1  10   0     1495.49     1388.05    220.04 o 
   2  10   0      509.85      657.68    176.77 o 
   3  10   0     4426.98     3882.30    369.98 o 
   4  10   0      700.38      930.71    201.10 o 
   5  10   0     3105.36     3410.99    345.32 o 
   6  10   0      402.29      465.05    110.72 o 
   7  10   0     2667.24     3064.29    247.49 o 
   8  10   0       41.90      101.74     49.91 o 
   9  10   0      151.99      110.78     41.96 o 
  10  10   0      246.82      213.30     50.69 o 
  11  10   0      403.54      640.99    174.77 o 
  12  10   0       47.12      113.58    171.06 o 
  13  10   0       70.15       72.11     50.20 o 
  14  10   0       43.52       25.34     90.18 o 
  15  10   0       95.78      108.63    144.01 o 
  16  10   0       79.72       14.38     85.53 o 
  17  10   0      301.32      392.03    157.67 o 
  18  10   0       47.98      108.37    104.48 o 
  19  10   0      137.12      132.91     69.59 o 
  20  10   0       15.64      -33.34    103.53 o 
  21  10   0       35.62       93.37    101.28 o 
   1  11   0       70.77      108.92    305.97 o 
   2  11   0     3534.04     3175.92    347.83 o 
   3  11   0      105.63      277.87    111.31 o 
   4  11   0      742.52      760.73    182.53 o 
   5  11   0      181.70      252.17     84.54 o 
   6  11   0     4921.29     5195.94    402.23 o 
   7  11   0        3.21      145.27     78.13 o 
   8  11   0      671.58      688.95    203.21 o 
   9  11   0       26.57       59.95     75.39 o 
  10  11   0       17.97       27.46     44.81 o 
  11  11   0       13.14       33.00     24.58 o 
  12  11   0      777.38      456.11    252.27 o 
  13  11   0      101.83      225.28    142.78 o 
  14  11   0      894.02     1068.79    249.08 o 
  15  11   0       90.38      147.95    123.36 o 
  16  11   0       16.59      -41.41    108.47 o 
  17  11   0        0.68       42.94    116.24 o 
  18  11   0      434.26      579.08    188.60 o 
  19  11   0        0.79     -117.58     78.79 o 
  20  11   0      603.38      670.17    296.38 o 
   0  12   0     7788.33     9249.24    861.46 o 
   1  12   0     2945.11     4236.64    766.00 o 
   2  12   0      233.28      308.53    177.54 o 
   3  12   0       88.04      246.97    108.94 o 
   4  12   0     1937.56     2185.67    306.02 o 
   5  12   0     1174.72     1214.94    295.37 o 
   6  12   0      269.65      238.50    130.68 o 
   7  12   0      188.98       80.89     63.06 o 
   8  12   0        4.93      117.63     96.32 o 
   9  12   0      372.97      238.40    107.76 o 
  10  12   0       58.51      151.00     86.41 o 
  11  12   0      129.78      210.99    105.08 o 
  12  12   0        3.63      -39.22     63.41 o 
  13  12   0      101.22      214.37    103.75 o 
  14  12   0       21.80       88.08     78.06 o 
  15  12   0        0.98     -115.41     86.41 o 
  16  12   0       25.45      -65.23     82.97 o 
  17  12   0       25.72       37.78    142.07 o 
  18  12   0      112.71        2.94     35.48 o 
   1  13   0       66.55      257.97    111.97 o 
   2  13   0      148.25       51.64    343.65 o 
   3  13   0     3835.63     4764.59    462.53 o 
   4  13   0       12.84      111.67    275.12 o 
   5  13   0       19.45      -35.14     66.42 o 
   6  13   0        5.69       22.37     56.99 o 
   7  13   0      821.51      684.91    156.32 o 
   8  13   0      103.96       14.96     57.13 o 
   9  13   0       38.47       41.65     65.96 o 
  10  13   0       21.21      -12.93    147.85 o 
  11  13   0       53.38      198.08    106.37 o 
  12  13   0       11.28      -35.46    128.80 o 
  13  13   0      965.63     1372.41    286.72 o 
  14  13   0       75.30      108.59     98.12 o 
  15  13   0       46.94       37.10     40.57 o 
  16  13   0        0.33       50.39     83.56 o 
   0  14   0        7.53      -16.44    168.66 o 
   1  14   0        4.24      107.79    114.66 o 
   2  14   0     1015.09     1408.33    172.71 o 
   3  14   0      315.58      422.27     92.22 o 
   4  14   0      736.55      605.44    141.37 o 
   5  14   0      256.79      330.19     96.17 o 
   6  14   0      490.63      484.52    126.68 o 
   7  14   0      136.09      252.04     97.19 o 
   8  14   0       59.60      -23.16    344.31 o 
   9  14   0        9.56       57.02     55.72 o 
  10  14   0      190.92      411.47    235.09 o 
  11  14   0      143.99      -10.38    188.80 o 
  12  14   0        2.50      -12.92    120.91 o 
  13  14   0      648.85      985.28    251.03 o 
  14  14   0      158.49      -32.88     86.20 o 
   1  15   0       31.68       17.61     47.91 o 
   2  15   0       87.05       15.00    103.95 o 
   3  15   0        0.51      -26.35     78.57 o 
   4  15   0       12.35     -145.26    104.03 o 
   5  15   0        0.71      -26.93    151.19 o 
   6  15   0      137.34       86.74    129.40 o 
   7  15   0        4.53      -30.44    114.41 o 
   8  15   0      405.21      749.99    212.59 o 
   9  15   0       38.03       88.68     76.05 o 
  10  15   0       98.37      225.38    122.16 o 
   4  16   0       43.14       77.62     95.60 o 
   5  16   0       77.75      210.57    159.36 o 
 -27   1   1      104.13      357.26    139.84 o 
 -26   1   1      646.95      743.94    189.83 o 
 -25   1   1       31.87       -5.73    245.97 o 
 -24   1   1       35.22       58.75     42.07 o 
 -23   1   1      249.53      513.68    152.34 o 
 -22   1   1      236.08      331.47    119.87 o 
 -21   1   1      507.56      535.15    147.03 o 
 -20   1   1     3086.21     3145.17    344.81 o 
 -19   1   1     3675.43     3675.71    360.96 o 
 -18   1   1      230.96      243.27     79.55 o 
 -17   1   1        0.09      -10.64     26.70 o 
 -16   1   1        5.57        1.35     37.50 o 
 -15   1   1     2900.63     2972.03    211.70 o 
 -14   1   1     6426.77     6360.84    270.84 o 
 -13   1   1     1029.32      899.71    104.16 o 
 -12   1   1     7270.62     7067.87    286.71 o 
 -11   1   1      170.97      184.79     42.57 o 
 -10   1   1     1212.20     1482.21    136.70 o 
  -9   1   1      735.08      592.95     80.47 o 
  -8   1   1      115.07       67.31     13.19 o 
  -7   1   1      561.31      389.09     55.59 o 
  -6   1   1     2637.24     2644.99    134.87 o 
  -5   1   1     2966.10     2933.22    187.43 o 
  -4   1   1     2918.49     2962.24    178.46 o 
  -3   1   1      114.67      161.89     51.12 o 
  -2   1   1     2354.75     2164.13    189.21 o 
   1   1   1     1010.40      821.71    104.92 o 
   2   1   1    48181.71    46735.95    547.41 o 
   3   1   1    11354.52    10597.52    199.78 o 
   4   1   1     2586.25     2550.52    107.35 o 
   5   1   1    22150.39    19511.66    604.46 o 
   6   1   1     2541.21     2659.57    128.76 o 
   7   1   1     4212.68     3332.34    153.13 o 
   8   1   1      291.63      522.29     71.78 o 
   9   1   1      988.03      692.23     89.90 o 
  10   1   1     1321.80     1670.85    181.47 o 
  11   1   1      501.39      515.80     86.06 o 
  12   1   1      361.01      538.00     94.96 o 
  13   1   1     2859.76     3071.08    239.46 o 
  14   1   1     1186.91     1163.50    135.82 o 
  15   1   1      223.20      137.63     67.53 o 
  16   1   1       94.59       35.69     66.24 o 
  17   1   1     1827.57     1851.79    252.02 o 
  18   1   1      919.79     1052.89    200.33 o 
  19   1   1      322.23      271.57     99.30 o 
  20   1   1      197.49      288.93    100.56 o 
  21   1   1     1313.91     1372.46    247.68 o 
  22   1   1      467.19      409.11    189.81 o 
  23   1   1       29.99      114.95     59.89 o 
  24   1   1       57.97      558.49    656.94 o 
  25   1   1      107.45      224.57    110.68 o 
  26   1   1       29.94      -27.44     50.55 o 
  27   1   1       24.06      174.12    103.38 o 
 -27   2   1       47.55       54.68     85.24 o 
 -26   2   1        4.99       -0.81     42.12 o 
 -25   2   1       12.73      -30.47    113.51 o 
 -24   2   1        6.68      -10.51     47.15 o 
 -23   2   1       93.49      146.86    113.24 o 
 -22   2   1       50.26       98.22     41.11 o 
 -21   2   1      329.58      268.01    128.42 o 
 -20   2   1        2.74      -42.65     48.04 o 
 -19   2   1      366.57      512.22    127.36 o 
 -18   2   1        0.43       24.07     25.66 o 
 -17   2   1     1459.44     1542.18    184.51 o 
 -16   2   1       94.04      107.78     41.95 o 
 -15   2   1     1650.50     1598.06    141.09 o 
 -14   2   1       46.96       26.32     19.76 o 
 -13   2   1     2869.42     3176.55    198.52 o 
 -12   2   1        1.76      -25.72     17.15 o 
 -11   2   1     1257.81      956.10    110.14 o 
 -10   2   1       14.66        1.28     19.29 o 
  -9   2   1        6.28       11.62     21.19 o 
  -8   2   1      177.76      204.87     40.92 o 
  -7   2   1    20035.45    19393.67    369.43 o 
  -6   2   1     1297.11     1399.78    115.91 o 
  -5   2   1    56923.59    54854.91   1266.20 o 
  -4   2   1      416.29      325.72     90.30 o 
  -3   2   1     1064.45     1035.78    155.68 o 
  -2   2   1        0.01       29.93     42.74 o 
  -1   2   1    13931.27    12560.52    513.90 o 
   0   2   1     1680.77     1276.55     79.83 o 
   1   2   1       32.22       10.89      8.00 o 
   2   2   1       15.84       16.10     10.70 o 
   3   2   1    88522.16    89156.24   1211.60 o 
   4   2   1      623.23      536.53     50.74 o 
   5   2   1     1025.78      959.58     71.35 o 
   6   2   1        7.62        6.47     14.17 o 
   7   2   1     1675.55     1516.79    103.48 o 
   8   2   1       44.81       43.79     30.23 o 
   9   2   1     5126.64     5488.13    218.78 o 
  10   2   1        0.39       -5.58     16.38 o 
  11   2   1      690.05      720.95     77.22 o 
  12   2   1      131.98       51.88     51.91 o 
  13   2   1     1233.30     1238.02    153.27 o 
  14   2   1       46.36       12.29     18.32 o 
  15   2   1      335.02      194.48     61.77 o 
  16   2   1       13.13       47.73     39.27 o 
  17   2   1     2175.09     2275.53    278.49 o 
  18   2   1      130.80       92.08     51.54 o 
  19   2   1       91.02      -13.84     45.58 o 
  20   2   1      186.17      234.44     99.54 o 
  21   2   1     1303.71     1253.24    231.96 o 
  22   2   1        0.32      -45.78    134.80 o 
  23   2   1       37.50      -46.98     49.54 o 
  24   2   1       19.35      -30.95     94.40 o 
  25   2   1      202.93      192.24    101.45 o 
  26   2   1       62.81      199.49    160.15 o 
 -27   3   1       93.55     -156.78    145.99 o 
 -26   3   1       48.66      202.82    208.01 o 
 -25   3   1      251.00      410.85    226.36 o 
 -24   3   1      255.16      466.88    142.43 o 
 -23   3   1      159.88       78.82     78.35 o 
 -22   3   1       15.72      106.44     75.32 o 
 -21   3   1     1929.48     1985.34    275.09 o 
 -20   3   1      961.80      772.51    165.54 o 
 -19   3   1     1202.54     1455.41    191.76 o 
 -18   3   1     4282.80     4314.17    317.98 o 
 -17   3   1      273.41      286.65     71.56 o 
 -16   3   1       65.98       90.91     36.09 o 
 -15   3   1      965.64      714.35     97.16 o 
 -14   3   1     3573.10     4131.97    234.88 o 
 -13   3   1     1096.52     1140.23    129.74 o 
 -12   3   1     1655.86     1601.19    146.32 o 
 -11   3   1     1231.90     1524.80    138.26 o 
 -10   3   1     2429.74     2415.11    160.11 o 
  -9   3   1     5776.65     5848.76    231.74 o 
  -8   3   1       29.70       40.93     24.80 o 
  -7   3   1     2457.93     2149.27    131.60 o 
  -6   3   1    16111.77    15941.41    782.90 o 
  -5   3   1     2656.59     1935.31    265.37 o 
  -4   3   1    37664.91    32979.55   1034.66 o 
  -3   3   1      722.29      877.41    169.66 o 
  -2   3   1    12169.00    10218.91    550.42 o 
  -1   3   1       81.71       84.58     22.36 o 
   0   3   1      152.12       77.74     24.72 o 
   1   3   1     1763.07     1604.60    124.42 o 
   2   3   1      311.01      263.61     47.37 o 
   3   3   1     5905.65     5909.01    211.01 o 
   4   3   1    16244.43    14913.78    290.42 o 
   5   3   1        0.36        5.09     11.88 o 
   6   3   1     4455.09     4509.72    157.86 o 
   7   3   1     1260.24     1372.88     90.89 o 
   8   3   1    12360.95    12443.84    293.02 o 
   9   3   1     7591.70     7589.76    347.06 o 
  10   3   1      230.70      135.66     35.48 o 
  11   3   1     3288.92     3429.46    188.12 o 
  12   3   1       69.92       21.25     18.45 o 
  13   3   1      759.09      814.71     98.00 o 
  14   3   1     1155.62     1107.54    118.15 o 
  15   3   1      106.15       97.82     47.54 o 
  16   3   1      227.43      250.48     94.86 o 
  17   3   1      213.51      111.09     69.93 o 
  18   3   1       13.31       92.95     82.97 o 
  19   3   1      586.13      557.43    148.66 o 
  20   3   1      250.44      345.97    121.95 o 
  21   3   1        2.29      -19.09     32.05 o 
  22   3   1      404.95      823.85    199.58 o 
  23   3   1        4.66        4.54    113.55 o 
  24   3   1       41.46      -46.81     50.49 o 
  25   3   1       52.54      179.02    147.16 o 
  26   3   1      768.29     1281.28    418.38 o 
 -27   4   1       55.39      195.92    183.75 o 
 -26   4   1      180.52        1.50    113.56 o 
 -25   4   1       12.80     -264.02    184.01 o 
 -24   4   1        5.64       95.48     32.97 o 
 -23   4   1       46.69       73.74     88.84 o 
 -22   4   1      320.78      210.04     94.49 o 
 -21   4   1        0.42      195.57    107.89 o 
 -20   4   1     1426.33     1754.06    210.24 o 
 -19   4   1        0.87       33.06     42.28 o 
 -18   4   1      763.04     1098.18    203.97 o 
 -17   4   1        4.51      -37.95     25.30 o 
 -16   4   1      129.31       62.84     43.84 o 
 -15   4   1      807.15      723.76     99.30 o 
 -14   4   1     4651.52     4845.84    233.65 o 
 -13   4   1       15.25       -3.78     14.19 o 
 -12   4   1       43.15       43.44     30.89 o 
 -11   4   1       58.51       72.38     21.62 o 
 -10   4   1      267.66      348.16     67.22 o 
  -9   4   1     1180.96     1166.29    111.53 o 
  -8   4   1    25219.70    23179.90   1682.51 o 
  -7   4   1      108.30      257.73     79.52 o 
  -6   4   1     3976.54     3707.06    290.54 o 
  -5   4   1      723.28      713.86    127.80 o 
  -4   4   1     1079.01     1034.91    146.21 o 
  -3   4   1     1720.65     1454.25    166.20 o 
  -2   4   1     9457.37     8431.74    552.60 o 
  -1   4   1      153.24      154.17     48.20 o 
   0   4   1     6312.59     5645.07    360.68 o 
   1   4   1       21.20       80.02     26.95 o 
   2   4   1     4073.98     3855.01    248.24 o 
   3   4   1      191.65       85.96     25.46 o 
   4   4   1     2884.82     3437.66    182.54 o 
   5   4   1      534.92      392.05     62.25 o 
   6   4   1      316.68      152.98     32.99 o 
   7   4   1       86.64      115.62     32.65 o 
   8   4   1    12500.89    12793.22    299.75 o 
   9   4   1      273.45      178.74     61.54 o 
  10   4   1      126.55      149.77     36.57 o 
  11   4   1       28.34        0.44     18.92 o 
  12   4   1      325.96      263.77     50.03 o 
  13   4   1       28.77       47.14     33.10 o 
  14   4   1       97.58       94.45     29.94 o 
  15   4   1      246.46      204.82     62.08 o 
  16   4   1     5310.44     5442.23    354.46 o 
  17   4   1     1264.29     1444.45    221.84 o 
  18   4   1        0.16        5.43     56.04 o 
  19   4   1        3.70      -88.83     59.22 o 
  20   4   1      472.73      487.49    141.22 o 
  21   4   1        3.59       72.25     51.09 o 
  22   4   1        8.26       23.97    134.21 o 
  23   4   1      114.23      385.63    135.92 o 
  24   4   1        2.26       12.23     44.82 o 
  25   4   1       51.90     -151.49    145.67 o 
  26   4   1        1.29     -247.17    189.84 o 
 -26   5   1       36.02     -322.20    214.87 o 
 -25   5   1       99.61      106.28    121.21 o 
 -24   5   1      143.11       84.94     69.32 o 
 -23   5   1       82.60      372.40    203.76 o 
 -22   5   1       99.53      125.14    104.88 o 
 -21   5   1      568.70      546.21    115.45 o 
 -20   5   1        2.15      -27.10     28.45 o 
 -19   5   1       26.34       39.16     42.61 o 
 -18   5   1       30.32      -18.71     33.35 o 
 -17   5   1     1765.57     1887.94    196.54 o 
 -16   5   1     1193.01     1223.05    133.45 o 
 -15   5   1      802.31      760.19    100.58 o 
 -14   5   1      307.15      297.90     91.74 o 
 -13   5   1      129.84      172.53     61.76 o 
 -12   5   1      518.48      515.74     79.64 o 
 -11   5   1      861.33      581.17    116.51 o 
 -10   5   1     1452.65     1098.45    263.55 o 
  -9   5   1     4034.63     3731.65    469.03 o 
  -8   5   1     1004.82      367.71    423.25 o 
  -7   5   1     8559.14     9360.50    513.49 o 
  -6   5   1      802.50      778.00     89.82 o 
  -5   5   1      240.26      258.74     49.16 o 
  -4   5   1     2917.43     2462.50    241.77 o 
  -3   5   1     7511.31     7018.06    402.41 o 
  -2   5   1     1986.79     2004.49    293.86 o 
  -1   5   1     2827.56     2549.80    211.62 o 
   0   5   1     2704.71     2697.31    216.94 o 
   1   5   1      240.52      298.61     68.95 o 
   2   5   1     2181.18     2355.40    202.69 o 
   3   5   1     2058.92     2606.82    171.02 o 
   4   5   1      661.88      552.53     78.99 o 
   5   5   1    35685.12    36153.01    644.01 o 
   6   5   1        3.17       64.05     31.03 o 
   7   5   1     1528.68     1371.78    126.23 o 
   8   5   1       27.73       26.89     13.30 o 
   9   5   1        0.28       -9.52     17.63 o 
  10   5   1        7.94       14.48     18.09 o 
  11   5   1        0.37       10.87     22.14 o 
  12   5   1     1527.60     1429.05    118.15 o 
  13   5   1       56.70       24.87     38.15 o 
  14   5   1      163.95       72.34     56.51 o 
  15   5   1     2437.99     2667.27    243.26 o 
  16   5   1       28.96       24.99     25.88 o 
  17   5   1     1545.77     1726.43    203.58 o 
  18   5   1      575.46      589.60    147.91 o 
  19   5   1      534.96      618.79    191.62 o 
  20   5   1      174.68      278.50    115.57 o 
  21   5   1       15.33       68.74    102.49 o 
  22   5   1       37.61      152.05     75.85 o 
  23   5   1       59.94     -238.94    177.29 o 
  24   5   1        0.03       99.58     72.11 o 
  25   5   1      108.18      159.49    105.10 o 
 -25   6   1       94.46      160.79    143.80 o 
 -24   6   1       22.15      -17.25     55.51 o 
 -23   6   1       47.87      346.12    211.20 o 
 -22   6   1       31.31      115.74     66.51 o 
 -21   6   1     1137.99     1599.65    300.96 o 
 -20   6   1      328.86      131.00    127.86 o 
 -19   6   1      135.96      127.61     56.57 o 
 -18   6   1      543.22      506.25     96.57 o 
 -17   6   1      296.76      233.52    101.60 o 
 -16   6   1      947.21      974.13    115.84 o 
 -15   6   1       98.30       93.79     32.22 o 
 -14   6   1     1142.94     1130.84    126.40 o 
 -13   6   1     3513.36     3668.28    533.06 o 
 -12   6   1      101.86      173.92     88.61 o 
 -11   6   1       84.88       15.86    137.64 o 
 -10   6   1     1915.98     2599.48    410.42 o 
  -9   6   1      564.08      778.70    221.17 o 
  -8   6   1        7.25      -15.85     58.90 o 
  -7   6   1     3978.37     4049.29    183.77 o 
  -6   6   1     1095.72     1320.95    115.11 o 
  -5   6   1    12487.80    12151.60    591.66 o 
  -4   6   1      227.08      164.24     66.15 o 
  -3   6   1      486.76      384.44    138.25 o 
  -2   6   1       15.82      -17.29     25.44 o 
  -1   6   1     3232.53     3257.58    260.11 o 
   0   6   1      547.77      497.13     99.56 o 
   1   6   1     4202.39     4078.58    383.21 o 
   2   6   1      811.54      696.42    115.75 o 
   3   6   1     1375.13      980.56    147.73 o 
   4   6   1     6922.67     7128.86    313.61 o 
   5   6   1      952.91     1040.38    116.55 o 
   6   6   1     1040.35     1066.56    118.87 o 
   7   6   1       50.95       67.34     26.83 o 
   8   6   1       16.45        5.37     26.67 o 
   9   6   1      937.11      760.03     97.39 o 
  10   6   1      318.44      237.14     55.11 o 
  11   6   1     9116.36     9464.31    286.76 o 
  12   6   1       20.09       20.07     21.09 o 
  13   6   1     2226.58     2256.41    160.95 o 
  14   6   1      241.60      237.20     69.19 o 
  15   6   1     1249.63     1313.16    169.64 o 
  16   6   1     2080.46     2163.68    251.22 o 
  17   6   1     1060.81     1038.69    157.85 o 
  18   6   1       12.08      -65.90     43.93 o 
  19   6   1       73.23      -23.80    102.20 o 
  20   6   1       29.99       -3.23     33.24 o 
  21   6   1      334.05      171.11    150.42 o 
  22   6   1      138.27      197.98    168.92 o 
  23   6   1      137.01      242.06    150.98 o 
  24   6   1       83.93      -98.26    121.92 o 
 -24   7   1        9.19     -246.36    188.94 o 
 -23   7   1       30.24       31.92     92.15 o 
 -22   7   1        0.88        8.89     63.11 o 
 -21   7   1       15.89        8.48     95.71 o 
 -20   7   1      339.68      272.54    106.26 o 
 -19   7   1      252.11      143.43    101.42 o 
 -18   7   1     1742.70     1958.10    326.88 o 
 -17   7   1      527.42      481.04    147.28 o 
 -16   7   1     2825.62     3022.15    387.73 o 
 -15   7   1        1.57      -55.77     49.76 o 
 -14   7   1     2452.62     2554.98    462.43 o 
 -13   7   1       63.69      -15.79     66.76 o 
 -12   7   1      136.08       68.41     79.32 o 
 -11   7   1        0.53       48.94     55.68 o 
 -10   7   1      555.44      913.71    199.68 o 
  -9   7   1      536.63      360.15    113.11 o 
  -8   7   1      388.56      456.87     94.38 o 
  -7   7   1       25.35       16.52     14.65 o 
  -6   7   1        9.45        2.67     34.87 o 
  -5   7   1        6.61        3.06     32.36 o 
  -4   7   1     6668.32     6686.97    622.77 o 
  -3   7   1     1799.04     2014.19    341.17 o 
  -2   7   1      229.91      167.56     72.77 o 
  -1   7   1      108.66      216.33    189.21 o 
   0   7   1      421.12      299.38     77.46 o 
   1   7   1      614.17      772.90    134.74 o 
   2   7   1     3479.83     3428.24    390.32 o 
   3   7   1      229.44      163.84     56.79 o 
   4   7   1     2002.07     2219.24    183.81 o 
   5   7   1     2248.50     2219.82    187.98 o 
   6   7   1     2376.27     2553.00    223.38 o 
   7   7   1      164.03      134.57     52.71 o 
   8   7   1      914.94      937.55    114.37 o 
   9   7   1      194.20      200.71     53.73 o 
  10   7   1       12.97       -2.20     26.25 o 
  11   7   1      222.09      146.58     51.69 o 
  12   7   1      743.17      762.30    104.84 o 
  13   7   1       30.18       15.55     28.32 o 
  14   7   1     5184.53     4825.11    517.56 o 
  15   7   1       79.35       52.40     81.83 o 
  16   7   1      191.88      323.26     80.30 o 
  17   7   1       91.69      101.29     45.36 o 
  18   7   1      791.52      989.34    150.56 o 
  19   7   1       77.51       97.66    176.35 o 
  20   7   1      573.70      414.22    252.19 o 
  21   7   1        0.74        8.70     43.26 o 
  22   7   1      657.85      669.47    304.60 o 
  23   7   1       75.87        6.50     38.62 o 
 -23   8   1        1.40      149.62    111.61 o 
 -22   8   1      300.62      148.63     91.19 o 
 -21   8   1       44.40       37.71     52.91 o 
 -20   8   1      340.82      206.97    228.22 o 
 -19   8   1       11.46        0.39    187.67 o 
 -18   8   1      330.33      321.86    140.76 o 
 -17   8   1      152.67      308.84    114.14 o 
 -16   8   1       12.64      137.28     84.47 o 
 -15   8   1        2.27       -9.96     52.46 o 
 -14   8   1     3425.89     3115.07    540.28 o 
 -13   8   1      188.11      106.43     55.91 o 
 -12   8   1      957.68     1027.61    292.16 o 
 -11   8   1      112.64      282.39    206.28 o 
 -10   8   1      174.69       91.14    117.46 o 
  -9   8   1       42.67       -5.24     41.93 o 
  -8   8   1     4062.78     4504.90    216.15 o 
  -7   8   1       21.14      -16.15     27.28 o 
  -6   8   1       65.61       76.75     22.20 o 
  -5   8   1      107.05      206.36    113.00 o 
  -4   8   1     4589.46     4129.34    518.74 o 
  -3   8   1      543.96      350.40     92.66 o 
  -2   8   1       22.81       -5.31     35.87 o 
  -1   8   1      886.79      768.02    144.46 o 
   0   8   1     5152.10     5457.41    408.36 o 
   1   8   1      141.38      120.69     72.23 o 
   2   8   1     3815.76     3625.66    426.95 o 
   3   8   1      126.13       13.24     48.27 o 
   4   8   1     2461.24     1741.60    226.15 o 
   5   8   1      461.90      139.62    200.74 o 
   6   8   1      165.93      179.21     65.68 o 
   7   8   1      565.27      574.94    107.83 o 
   8   8   1     1837.56     2154.66    168.14 o 
   9   8   1     1471.16     1626.21    143.21 o 
  10   8   1       74.10       46.77     30.23 o 
  11   8   1       29.54       64.26     29.17 o 
  12   8   1      953.01      926.12    112.70 o 
  13   8   1      230.15      185.09     50.81 o 
  14   8   1      554.30      442.88    137.74 o 
  15   8   1     1044.20     1123.83    230.94 o 
  16   8   1      193.41      212.19     70.23 o 
  17   8   1       10.27      -21.00     55.98 o 
  18   8   1     1487.03     1847.22    328.73 o 
  19   8   1       35.36      213.31    107.83 o 
  20   8   1      155.39      248.37    123.02 o 
  21   8   1      299.50      165.44    186.96 o 
  22   8   1       18.85       23.65     66.93 o 
 -22   9   1       38.49       39.52     46.68 o 
 -21   9   1     1677.95     2419.55    411.25 o 
 -20   9   1       26.80     -105.15    306.93 o 
 -19   9   1      492.61      507.42    243.50 o 
 -18   9   1      188.31      134.16     73.41 o 
 -17   9   1     1835.38     1746.68    320.25 o 
 -16   9   1       73.28      197.27    102.46 o 
 -15   9   1       14.66      -46.41     53.64 o 
 -14   9   1      164.39      248.58    156.17 o 
 -13   9   1       85.92      328.88    151.00 o 
 -12   9   1       22.63      -37.78     93.37 o 
 -11   9   1      235.53      213.52    144.33 o 
 -10   9   1      163.87      450.49    215.47 o 
  -9   9   1       89.66       60.89     24.01 o 
  -8   9   1        0.36       29.79     39.53 o 
  -7   9   1       78.88      113.85     42.26 o 
  -6   9   1      214.96      209.27     73.80 o 
  -5   9   1     8136.87     7977.06    756.20 o 
  -4   9   1        4.16       20.40     95.38 o 
  -3   9   1     4024.35     3956.75    355.67 o 
  -2   9   1      289.32      407.39    133.59 o 
  -1   9   1      399.36      539.94    143.95 o 
   0   9   1        0.77       15.09     59.30 o 
   1   9   1    11417.63    10914.63    582.52 o 
   2   9   1       20.77       54.98    137.61 o 
   3   9   1      434.29      370.92    141.31 o 
   4   9   1       97.22       92.88     48.41 o 
   5   9   1     6522.41     6903.01    434.75 o 
   6   9   1       62.41       35.11     43.96 o 
   7   9   1      189.40      132.57     50.96 o 
   8   9   1        8.15        2.33     24.81 o 
   9   9   1     5450.09     5648.58    280.10 o 
  10   9   1        0.40       25.13     44.68 o 
  11   9   1     1232.14     1250.31    131.95 o 
  12   9   1       18.75       18.66     62.52 o 
  13   9   1     1166.11      833.96    178.81 o 
  14   9   1        6.55       32.98     66.29 o 
  15   9   1      104.40       73.21     92.32 o 
  16   9   1       67.56      -69.33     54.99 o 
  17   9   1       86.62       33.14    107.85 o 
  18   9   1       63.13      310.91    141.31 o 
  19   9   1      670.70      696.12    213.83 o 
  20   9   1        4.29     -186.02    124.01 o 
  21   9   1       98.79       57.28     69.59 o 
 -21  10   1       36.59      -42.16    142.85 o 
 -20  10   1       55.96       62.08    320.33 o 
 -19  10   1      108.22       61.52    204.37 o 
 -18  10   1      857.98     1064.24    259.77 o 
 -17  10   1        4.60     -152.21    105.90 o 
 -16  10   1       28.08       16.86    187.75 o 
 -15  10   1       15.76       13.78     53.86 o 
 -14  10   1       11.60      -33.33     41.13 o 
 -13  10   1       66.58      230.03    150.29 o 
 -12  10   1      252.41      275.03    159.47 o 
 -11  10   1      101.04      194.87     91.35 o 
 -10  10   1      544.35      641.45    236.84 o 
  -9  10   1       20.85       19.49     10.21 o 
  -8  10   1     1769.39     1987.96    134.41 o 
  -7  10   1        7.61        8.43     23.81 o 
  -6  10   1      116.83       63.56     88.30 o 
  -5  10   1     2772.83     2739.94    315.83 o 
  -4  10   1     4218.60     3937.55    372.35 o 
  -3  10   1        0.14       71.73    116.99 o 
  -2  10   1       15.98       53.32     63.59 o 
  -1  10   1      220.88      186.94     78.51 o 
   0  10   1     2126.41     2169.96    340.54 o 
   1  10   1      222.31      279.49    141.64 o 
   2  10   1      556.39      411.24    123.81 o 
   3  10   1        0.22        2.44     94.71 o 
   4  10   1     1323.12     1308.39    198.00 o 
   5  10   1     1225.67     1222.35    187.14 o 
   6  10   1      160.25      118.25     47.49 o 
   7  10   1       63.37      -12.66     24.21 o 
   8  10   1        1.05      -11.91     32.66 o 
   9  10   1      129.22      103.52     54.40 o 
  10  10   1      401.14      410.21     79.32 o 
  11  10   1      509.30      694.80     96.44 o 
  12  10   1      136.42      125.97     80.21 o 
  13  10   1       10.72       -1.56     60.88 o 
  14  10   1      983.44     1268.24    263.11 o 
  15  10   1      353.16      371.66    145.41 o 
  16  10   1        0.00     -137.06     91.37 o 
  17  10   1       51.38        8.23    106.39 o 
  18  10   1       12.07      155.59    118.25 o 
  19  10   1      563.40     1026.40    261.73 o 
  20  10   1      616.53      936.58    285.00 o 
  21  10   1        0.21       58.01     92.97 o 
 -20  11   1        0.81     -148.84    193.46 o 
 -19  11   1       37.44      -77.84     76.69 o 
 -18  11   1      283.35      162.84    120.78 o 
 -17  11   1        0.48       28.00    117.12 o 
 -16  11   1       29.49       83.50    135.40 o 
 -15  11   1        5.17       -2.35     70.29 o 
 -14  11   1       71.63      111.23    150.11 o 
 -13  11   1       19.37      -12.19     55.64 o 
 -12  11   1       40.05       77.99     82.69 o 
 -11  11   1        6.10       15.41     99.18 o 
 -10  11   1       28.23       26.27     37.48 o 
  -9  11   1       84.45      105.39     29.34 o 
  -8  11   1      692.59      730.29     88.74 o 
  -7  11   1        2.63       -6.46     28.83 o 
  -6  11   1       78.91       46.78     34.89 o 
  -5  11   1        7.71       58.66     67.62 o 
  -4  11   1     1431.32     1525.84    242.89 o 
  -3  11   1        0.39      151.74    155.20 o 
  -2  11   1      755.95      870.64    192.91 o 
  -1  11   1      253.39      230.02    121.97 o 
   0  11   1       88.56      174.57     79.84 o 
   1  11   1       35.77      178.09     99.54 o 
   2  11   1     1608.89     1474.23    236.05 o 
   3  11   1        2.34       55.70     95.23 o 
   4  11   1     1094.16      962.93    193.27 o 
   5  11   1       14.65       34.83     36.18 o 
   6  11   1       43.56       52.53     44.05 o 
   7  11   1        1.40       36.73     71.37 o 
   8  11   1      528.69      677.90    117.48 o 
   9  11   1       18.34      -36.71    106.52 o 
  10  11   1       50.62       25.84     62.21 o 
  11  11   1        5.38       11.97     56.79 o 
  12  11   1      193.34       88.15     91.71 o 
  13  11   1       62.15       86.32     76.32 o 
  14  11   1      480.32      611.05    187.32 o 
  15  11   1        0.03      -77.35     81.56 o 
  16  11   1       28.57     -152.17    101.45 o 
  17  11   1       21.42       45.62    136.46 o 
  18  11   1      162.97      270.98    154.51 o 
  19  11   1        0.73     -381.45    254.30 o 
 -19  12   1       64.58       28.35     76.43 o 
 -18  12   1      172.85      207.96    147.12 o 
 -17  12   1      649.79      723.15    222.88 o 
 -16  12   1       17.66      255.24    130.57 o 
 -15  12   1      229.15      195.64     92.34 o 
 -14  12   1      164.84      297.54    127.56 o 
 -13  12   1        2.42        6.89    192.68 o 
 -12  12   1      143.27       68.55     95.09 o 
 -11  12   1      203.66      225.49    152.11 o 
 -10  12   1      845.91      768.45    287.22 o 
  -9  12   1      224.08      314.64    154.55 o 
  -8  12   1      293.65      265.20    105.84 o 
  -7  12   1        0.04       53.75     28.42 o 
  -6  12   1     1667.87     1928.48    196.36 o 
  -5  12   1      614.79      747.97    122.34 o 
  -4  12   1     2353.96     2162.44    217.60 o 
  -3  12   1      221.85      357.08     98.00 o 
  -2  12   1      233.44      247.46     88.37 o 
  -1  12   1     3204.09     4177.77    610.47 o 
   0  12   1     4099.27     5464.09    369.02 o 
   1  12   1       62.80      419.43    142.52 o 
   2  12   1       63.47       31.41     56.97 o 
   3  12   1      418.93      480.96    116.75 o 
   4  12   1       20.02      -56.60     80.39 o 
   5  12   1      374.47      229.73     99.55 o 
   6  12   1      268.40      428.29    113.90 o 
   7  12   1      219.66      214.50     88.26 o 
   8  12   1       57.94      -19.95    153.16 o 
   9  12   1      764.50      830.80    206.53 o 
  10  12   1      235.18      366.05    128.71 o 
  11  12   1      256.94      222.51    115.86 o 
  12  12   1       74.63       32.77     49.64 o 
  13  12   1        0.15      159.47    103.76 o 
  14  12   1      313.01      357.62    138.86 o 
  15  12   1      205.85      230.60    136.71 o 
  16  12   1       36.76     -153.22    102.15 o 
  17  12   1       23.37      208.19    139.12 o 
  18  12   1        1.39     -246.44    181.17 o 
 -17  13   1      103.22      177.89    190.22 o 
 -16  13   1        0.03     -108.57     86.23 o 
 -15  13   1       14.43      161.70     67.58 o 
 -14  13   1        4.16     -111.39    302.12 o 
 -13  13   1      539.66      870.35    233.78 o 
 -12  13   1       29.40      -53.74     48.00 o 
 -11  13   1       23.73      120.48    121.67 o 
 -10  13   1      148.03      360.56    126.94 o 
  -9  13   1      905.75      842.89    193.79 o 
  -8  13   1       96.18      101.91     79.38 o 
  -7  13   1     1638.32     2152.86    309.59 o 
  -6  13   1       16.74      131.78     98.16 o 
  -5  13   1        0.42       12.88     38.27 o 
  -4  13   1       15.33       27.23     46.84 o 
  -3  13   1      624.95      727.58    128.70 o 
  -2  13   1      110.40       55.79     35.28 o 
  -1  13   1        2.38      -43.38     53.69 o 
   0  13   1       17.72       32.08     30.96 o 
   1  13   1      294.94      409.29    105.64 o 
   2  13   1      184.62      225.23     78.99 o 
   3  13   1      167.09      225.75     79.06 o 
   4  13   1       26.46       60.62     39.15 o 
   5  13   1     2336.38     2531.08    279.08 o 
   6  13   1       57.33      187.31    113.61 o 
   7  13   1        7.51      -17.61     41.92 o 
   8  13   1       15.65       21.86     55.91 o 
   9  13   1      133.84       74.57     50.35 o 
  10  13   1        3.88       74.15     56.83 o 
  11  13   1     1265.03     1604.05    302.94 o 
  12  13   1       10.25      -26.63     43.79 o 
  13  13   1       92.71       17.91     85.82 o 
  14  13   1        1.72       -9.52    128.33 o 
  15  13   1      303.23      565.18    196.12 o 
  16  13   1       31.22     -131.71    130.49 o 
 -14  14   1      452.44      535.38    183.50 o 
 -13  14   1       69.63       -9.11    291.24 o 
 -12  14   1        5.86      -50.06     39.97 o 
 -11  14   1      236.89      363.11    178.58 o 
 -10  14   1      115.61       -5.29    265.34 o 
  -9  14   1      108.89      125.48     67.28 o 
  -8  14   1      374.20      273.49    171.52 o 
  -7  14   1       87.36       42.55     36.93 o 
  -6  14   1      169.32      286.42    204.57 o 
  -5  14   1      544.99      581.67    167.11 o 
  -4  14   1      423.67     1312.40   1861.81 o 
  -3  14   1        8.02       41.09     39.63 o 
  -2  14   1       51.40       73.46     47.59 o 
  -1  14   1       15.84       20.20     54.54 o 
   0  14   1       19.24       34.97     48.19 o 
   1  14   1      492.01      699.12    150.21 o 
   2  14   1      728.52      988.97    171.62 o 
   3  14   1      752.36      535.43    129.16 o 
   4  14   1     1283.07     1826.90    239.65 o 
   5  14   1        7.80      100.87     75.37 o 
   6  14   1      146.63      160.79     70.56 o 
   7  14   1       33.61        5.67     69.45 o 
   8  14   1       46.12      -63.66     42.69 o 
   9  14   1       17.33      -34.18     49.98 o 
  10  14   1      243.87        0.11    132.07 o 
  11  14   1       11.24       25.28     41.33 o 
  12  14   1       20.61        0.49     28.70 o 
  13  14   1      120.67       14.21     57.11 o 
 -11  15   1       83.45       -5.80     77.20 o 
 -10  15   1      226.08       89.33    280.77 o 
  -9  15   1        8.96      -49.25    183.27 o 
  -8  15   1       73.57       97.98     96.15 o 
  -7  15   1       31.69       65.66    192.49 o 
  -6  15   1      547.27      849.92    215.54 o 
  -5  15   1        0.10       55.86     82.69 o 
  -4  15   1      409.30      399.73    206.23 o 
  -3  15   1      119.89      125.37    117.27 o 
  -2  15   1       15.94     -253.04    168.70 o 
  -1  15   1       24.62        9.84     67.50 o 
   0  15   1        6.33      -35.18     37.61 o 
   1  15   1       12.83      140.62    176.33 o 
   2  15   1      465.16      523.31    151.93 o 
   3  15   1       27.73      131.82     81.65 o 
   4  15   1      169.74       83.88     59.41 o 
   5  15   1       36.30       52.43    212.63 o 
   6  15   1     1799.46     2026.02    332.65 o 
   7  15   1       15.13      129.02     82.25 o 
   8  15   1      383.68      443.20    142.97 o 
   9  15   1        9.40      -62.17     62.16 o 
  10  15   1      235.60      166.58     84.95 o 
  -5  16   1      170.51        6.62     36.27 o 
  -4  16   1       84.65       40.71     72.46 o 
  -3  16   1      647.03      683.62    279.54 o 
   4  16   1       38.06       -4.97     33.77 o 
 -28   0   2       76.83      163.36    136.42 o 
 -27   0   2        6.58     -207.55    149.33 o 
 -26   0   2      145.16      292.52    172.68 o 
 -25   0   2      135.18      183.54    127.49 o 
 -24   0   2      222.93      356.92    170.29 o 
 -23   0   2       56.86       83.63    100.85 o 
 -22   0   2      343.27      418.12    193.29 o 
 -21   0   2       72.27      242.14    118.75 o 
 -20   0   2     1279.14      809.08    240.45 o 
 -19   0   2       50.21      146.77    122.17 o 
 -18   0   2     8819.13     8906.79    746.50 o 
 -17   0   2      202.74      140.63     87.44 o 
 -16   0   2     3048.56     3216.83    322.03 o 
 -15   0   2       83.01       60.50     35.98 o 
 -14   0   2     1116.55      978.22    133.52 o 
 -13   0   2      300.86      380.18     83.75 o 
 -12   0   2     9214.38     8027.57    456.47 o 
 -11   0   2      457.29      375.40    130.59 o 
 -10   0   2    79979.61    81415.08   2690.54 o 
  -9   0   2     1240.58     1131.77    144.19 o 
  -8   0   2      103.08      121.11     41.03 o 
  -7   0   2      110.61       79.78     23.32 o 
  -6   0   2    64641.91    73869.99   5190.95 o 
  -5   0   2     1361.07     1910.00    197.80 o 
  -4   0   2    13373.00    14633.08    511.74 o 
  -3   0   2      401.44      607.94     90.26 o 
  -2   0   2    42723.76    52744.23    788.27 o 
  -1   0   2      102.33      120.67     33.14 o 
   0   0   2     8486.49    11147.61    388.72 o 
   1   0   2      599.69      768.73    108.79 o 
   2   0   2    18143.26    20263.55    599.81 o 
   3   0   2        1.40       18.14     27.63 o 
   4   0   2     9535.24     9684.27    477.39 o 
   5   0   2      345.34      323.66     63.26 o 
   6   0   2     6010.62     5514.68    279.65 o 
   7   0   2      611.98      606.34     96.56 o 
   8   0   2     3263.69     3043.21    235.23 o 
   9   0   2       58.76       32.63     45.95 o 
  10   0   2       74.23       34.35     15.61 o 
  11   0   2      430.74      347.23    116.46 o 
  12   0   2      546.58      923.30    217.57 o 
  13   0   2      306.29      173.63     89.32 o 
  14   0   2     1581.82     1786.02    246.92 o 
  15   0   2       57.10      149.60    116.79 o 
  16   0   2       80.96       53.58     36.30 o 
  17   0   2       65.07        0.79     28.84 o 
  18   0   2      671.72      696.49    230.77 o 
  19   0   2       38.25      -43.80     44.33 o 
  20   0   2    13446.25    14706.87   1143.80 o 
  21   0   2      319.69      574.46    234.69 o 
  22   0   2      119.94      150.31    136.44 o 
  23   0   2        0.53     -262.66    175.11 o 
  24   0   2       37.52      199.17    148.45 o 
  25   0   2       50.84      178.26    125.61 o 
  26   0   2      177.74      169.91    144.93 o 
 -28   1   2       27.08       92.69    163.03 o 
 -27   1   2      174.24      303.40    126.25 o 
 -26   1   2      865.37     1287.28    252.70 o 
 -25   1   2      805.29      846.53    202.27 o 
 -24   1   2      348.75      601.17    159.92 o 
 -23   1   2        0.40       -7.71     25.47 o 
 -22   1   2        4.90      -36.61     55.02 o 
 -21   1   2      609.23      554.09    144.87 o 
 -20   1   2       46.95      -41.78    125.00 o 
 -19   1   2     1766.29     1825.12    260.80 o 
 -18   1   2      736.71      842.24    162.26 o 
 -17   1   2      866.92      939.51    123.77 o 
 -16   1   2       13.32       -2.38     16.56 o 
 -15   1   2      741.25      733.81     92.74 o 
 -14   1   2       12.63        6.49     21.87 o 
 -13   1   2     1382.96     1399.09    134.71 o 
 -12   1   2      170.99      134.91     46.24 o 
 -11   1   2     2858.20     2723.94    188.40 o 
 -10   1   2     1402.05     1496.91    141.99 o 
  -9   1   2     4395.90     3725.39    216.41 o 
  -8   1   2      407.41      397.22     66.93 o 
  -7   1   2      340.95      391.62     59.17 o 
  -6   1   2     3794.00     3916.54    177.77 o 
  -5   1   2    37540.96    41516.92   1039.74 o 
  -4   1   2      505.34      717.22     82.50 o 
  -3   1   2    25812.31    25097.08    656.26 o 
  -2   1   2     2538.23     2318.30    118.26 o 
  -1   1   2     2302.74     2166.87    155.23 o 
   0   1   2     5065.88     5877.89    646.60 o 
   1   1   2    52813.75    56601.09   3094.94 o 
   2   1   2    18530.52    20327.23   1947.70 o 
   3   1   2      340.77      329.65     47.23 o 
   4   1   2    28414.27    27788.66    863.12 o 
   5   1   2     1716.75     1445.69    112.34 o 
   6   1   2     3719.62     3360.69    178.72 o 
   7   1   2      359.67      491.42     60.49 o 
   8   1   2      244.00      276.00     48.06 o 
   9   1   2        3.53      -24.18     26.81 o 
  10   1   2      251.73      245.00     58.33 o 
  11   1   2      733.29      561.36     92.54 o 
  12   1   2      247.32      208.77     75.50 o 
  13   1   2      586.56      617.29    112.98 o 
  14   1   2       87.95       76.33     35.30 o 
  15   1   2      153.27       93.47     48.50 o 
  16   1   2       33.09      -28.50     44.96 o 
  17   1   2      115.85      221.04     84.88 o 
  18   1   2       28.27       25.64     38.69 o 
  19   1   2       42.81       30.74     78.19 o 
  20   1   2        2.61      -30.09     52.10 o 
  21   1   2      397.93      209.81     79.72 o 
  22   1   2        0.83        6.97     59.16 o 
  23   1   2      331.18      479.30    152.62 o 
  24   1   2        9.89       86.98     49.24 o 
  25   1   2     1057.36     1564.21    296.75 o 
  26   1   2        0.44        0.74     50.42 o 
 -28   2   2      104.50     -126.30    128.59 o 
 -27   2   2        1.63       -3.39     31.25 o 
 -26   2   2       75.01      171.59     46.96 o 
 -25   2   2       69.65      221.34    110.34 o 
 -24   2   2        0.06       56.30     49.89 o 
 -23   2   2      790.15      914.82    194.35 o 
 -22   2   2        1.80       37.00     76.46 o 
 -21   2   2       91.41       80.09     19.69 o 
 -20   2   2      463.96      405.23    115.10 o 
 -19   2   2     3647.42     3945.90    308.77 o 
 -18   2   2       43.31       65.14     44.25 o 
 -17   2   2     3455.73     3203.84    229.58 o 
 -16   2   2       58.77       17.07     22.31 o 
 -15   2   2        0.29      -16.10     37.81 o 
 -14   2   2       54.78      126.25     46.17 o 
 -13   2   2    12870.67    12829.93    439.09 o 
 -12   2   2        2.95      -16.67     25.95 o 
 -11   2   2      450.04      635.70     85.00 o 
 -10   2   2      356.18      248.01     46.17 o 
  -9   2   2     2735.68     2610.48    155.52 o 
  -8   2   2        0.11       18.24     16.76 o 
  -7   2   2     6303.90     6955.44    336.16 o 
  -6   2   2      488.47      450.22     74.58 o 
  -5   2   2    16387.27    15206.59    391.76 o 
  -4   2   2      225.70      209.97     50.99 o 
  -3   2   2     1935.02     1887.63    228.83 o 
  -2   2   2        7.22       18.81      8.68 o 
  -1   2   2    56931.25    60189.81   2817.49 o 
   0   2   2       17.49        2.98      8.04 o 
   1   2   2    18102.57    17692.65    675.93 o 
   2   2   2     1035.65     1239.95     69.63 o 
   3   2   2     9035.89     7705.33    187.17 o 
   4   2   2        0.48       56.07     12.63 o 
   5   2   2    20183.74    18504.38    323.93 o 
   6   2   2       27.08       10.68     10.37 o 
   7   2   2     1063.60      990.58     91.41 o 
   8   2   2      424.70      329.85     60.50 o 
   9   2   2      212.13      236.59     53.16 o 
  10   2   2       22.46       27.73     31.30 o 
  11   2   2       60.17      165.12     43.69 o 
  12   2   2       57.65       60.75     32.45 o 
  13   2   2    10996.21    10542.92    663.61 o 
  14   2   2      301.05      380.98     82.76 o 
  15   2   2      628.19      587.37    134.61 o 
  16   2   2       23.97       -9.19     22.82 o 
  17   2   2        2.77       20.74     28.92 o 
  18   2   2        0.01      -37.13     65.12 o 
  19   2   2     4689.22     5328.34    472.70 o 
  20   2   2       41.21        6.57     30.28 o 
  21   2   2     1748.31     2272.45    621.93 o 
  22   2   2       95.75      124.47    106.29 o 
  23   2   2      131.25       86.82     80.60 o 
  24   2   2       13.80      -54.39     82.59 o 
  25   2   2      182.60       25.28    232.19 o 
  26   2   2        7.72      266.21    208.52 o 
 -27   3   2       81.23       -7.21    102.81 o 
 -26   3   2       32.62       72.48     96.08 o 
 -25   3   2       76.20       72.67     94.28 o 
 -24   3   2      380.69      411.79    124.28 o 
 -23   3   2        1.57      104.81     69.16 o 
 -22   3   2      354.98      279.48    101.85 o 
 -21   3   2     1043.56     1228.61    180.21 o 
 -20   3   2     2140.93     2484.87    248.18 o 
 -19   3   2      625.83      690.88    127.54 o 
 -18   3   2     1752.07     1736.04    191.05 o 
 -17   3   2        4.41       18.69     21.40 o 
 -16   3   2      700.93      767.96    102.60 o 
 -15   3   2     1148.76     1320.22    134.13 o 
 -14   3   2        2.28       41.98     38.00 o 
 -13   3   2     1385.94     1292.34    134.05 o 
 -12   3   2     1088.63      996.27    110.57 o 
 -11   3   2     2118.84     2311.88    156.73 o 
 -10   3   2     2828.34     2951.30    162.31 o 
  -9   3   2     2433.63     2527.27    136.56 o 
  -8   3   2      116.09      149.17     27.08 o 
  -7   3   2     6770.31     6424.27    547.25 o 
  -6   3   2     7409.95     7379.59    550.74 o 
  -5   3   2     4425.28     4204.92    394.34 o 
  -4   3   2     9043.89     8772.93    558.81 o 
  -3   3   2      384.69      310.98     44.70 o 
  -2   3   2        8.24        6.85     38.69 o 
  -1   3   2    13600.37    13265.72    608.31 o 
   0   3   2      109.60      321.26     39.00 o 
   1   3   2       18.79       29.89     16.77 o 
   2   3   2    29765.97    27335.40    396.19 o 
   3   3   2       21.37       57.99     12.05 o 
   4   3   2     3385.73     2899.03    128.09 o 
   5   3   2     4412.44     4599.33    167.70 o 
   6   3   2      413.29      501.55     55.66 o 
   7   3   2      665.28      685.09     69.13 o 
   8   3   2     3125.02     2877.01    149.64 o 
   9   3   2      455.59      339.83     90.79 o 
  10   3   2     1342.63     1380.36    121.87 o 
  11   3   2       24.84       17.22     20.76 o 
  12   3   2      527.19      543.44     81.08 o 
  13   3   2     1769.32     1910.14    147.43 o 
  14   3   2       18.90      -15.05     36.00 o 
  15   3   2       73.44        9.00     22.74 o 
  16   3   2     1733.42     1870.04    309.60 o 
  17   3   2       47.96        4.14     90.00 o 
  18   3   2     1219.27     1414.96    234.03 o 
  19   3   2       56.25       34.55     84.83 o 
  20   3   2       33.63      106.59    119.78 o 
  21   3   2      243.27      201.90     95.12 o 
  22   3   2        0.62       90.47     82.71 o 
  23   3   2      166.38      230.73    106.81 o 
  24   3   2      187.85      374.95    147.79 o 
  25   3   2        2.73      105.02    118.74 o 
  26   3   2       93.05      287.81    211.02 o 
 -27   4   2      257.77      269.70    193.20 o 
 -26   4   2       79.58      -82.36    105.50 o 
 -25   4   2        0.81       21.74     55.39 o 
 -24   4   2      123.51       24.38     83.12 o 
 -23   4   2       13.34       10.26     47.64 o 
 -22   4   2     1372.10     1692.68    214.79 o 
 -21   4   2        2.81        8.10     58.83 o 
 -20   4   2      474.56      527.00    112.34 o 
 -19   4   2       24.23      -21.16     31.19 o 
 -18   4   2     1442.66     1438.00    171.49 o 
 -17   4   2      682.47      708.13    101.30 o 
 -16   4   2     8911.91     9655.47    438.37 o 
 -15   4   2      207.56      257.25     60.40 o 
 -14   4   2     5485.35     5729.94    260.98 o 
 -13   4   2        3.75        4.84     25.00 o 
 -12   4   2     3291.60     3330.41    186.15 o 
 -11   4   2      270.23      277.95     48.20 o 
 -10   4   2     7973.47     7083.10    219.24 o 
  -9   4   2       77.10       32.51     19.81 o 
  -8   4   2     4769.50     3204.06    402.38 o 
  -7   4   2       32.70       28.61     32.52 o 
  -6   4   2     1377.20     1623.60    281.01 o 
  -5   4   2      144.74      224.24    100.09 o 
  -4   4   2     1830.89     1691.38    172.56 o 
  -3   4   2      113.20      132.07     38.74 o 
  -2   4   2     3326.07     3003.46    141.05 o 
  -1   4   2       95.27      131.50     32.95 o 
   0   4   2    30598.93    28113.29    437.92 o 
   1   4   2       65.05       59.13     27.50 o 
   2   4   2       21.60      167.30     36.07 o 
   3   4   2      190.93      174.42     35.42 o 
   4   4   2     6656.55     6533.43    231.41 o 
   5   4   2      344.73      407.78     51.33 o 
   6   4   2      348.66      310.65     46.05 o 
   7   4   2     2881.01     2866.14    147.88 o 
   8   4   2      143.97      114.07     27.95 o 
   9   4   2      481.20      254.36     61.53 o 
  10   4   2        6.58       -0.09     14.64 o 
  11   4   2       10.85      -12.84     19.05 o 
  12   4   2      331.15      283.59     49.34 o 
  13   4   2        1.24       18.88     29.37 o 
  14   4   2        3.01        6.75     35.24 o 
  15   4   2      466.33      622.25    208.22 o 
  16   4   2     9121.85     8725.66    563.21 o 
  17   4   2      301.39      271.06    103.01 o 
  18   4   2      529.36      489.48    136.22 o 
  19   4   2      152.54      135.76     71.32 o 
  20   4   2      113.73      187.26     86.36 o 
  21   4   2       22.95      -79.65     57.27 o 
  22   4   2      916.83     1441.68    261.05 o 
  23   4   2        2.40       40.50     30.04 o 
  24   4   2      909.84     1137.00    385.15 o 
  25   4   2       44.66       93.44    117.39 o 
 -27   5   2       78.59      338.47    248.68 o 
 -26   5   2       33.57       16.84     54.37 o 
 -25   5   2       85.26      -93.70    111.94 o 
 -24   5   2       85.02      191.50    150.99 o 
 -23   5   2      392.11      453.97    165.76 o 
 -22   5   2      214.51      127.52    146.81 o 
 -21   5   2      448.93      516.44    109.28 o 
 -20   5   2      738.21      783.94    134.87 o 
 -19   5   2       62.67       -0.98     41.21 o 
 -18   5   2      169.15       96.20     42.91 o 
 -17   5   2        1.61       -7.23     36.43 o 
 -16   5   2       52.52       16.25     34.65 o 
 -15   5   2      151.43       67.19     21.85 o 
 -14   5   2     1361.92     1579.28    134.82 o 
 -13   5   2    11255.85    11530.85    343.60 o 
 -12   5   2       13.75       46.68     39.50 o 
 -11   5   2     3328.34     3117.46    284.49 o 
 -10   5   2     1331.14     1481.93    308.29 o 
  -9   5   2      336.74      287.22    119.12 o 
  -8   5   2      626.86      104.96    331.31 o 
  -7   5   2       41.18      -52.28     51.69 o 
  -6   5   2       26.64       28.55     64.69 o 
  -5   5   2     4260.99     3454.44    148.28 o 
  -4   5   2     1757.78     1849.17    124.84 o 
  -3   5   2    24735.73    21985.78    521.80 o 
  -2   5   2       87.78       63.65     20.73 o 
  -1   5   2     4768.60     4298.19    200.17 o 
   0   5   2      136.19      186.27     51.12 o 
   1   5   2      599.95      769.20     85.14 o 
   2   5   2      157.28      102.10     23.90 o 
   3   5   2      163.82      482.01     65.81 o 
   4   5   2     3819.95     4016.78    193.32 o 
   5   5   2    16931.94    16405.92    400.54 o 
   6   5   2     1454.62     1758.44    134.96 o 
   7   5   2     1360.81     1268.46    101.81 o 
   8   5   2       14.51      -14.05     12.83 o 
   9   5   2     1894.41     1811.54    137.68 o 
  10   5   2        0.40       -4.35     21.76 o 
  11   5   2     2759.21     2663.03    165.82 o 
  12   5   2      140.08      188.03     42.66 o 
  13   5   2     1597.56     1674.70    147.98 o 
  14   5   2     1238.35     1163.96    128.83 o 
  15   5   2      237.48      310.02     68.08 o 
  16   5   2      781.35      928.04    180.72 o 
  17   5   2     1851.20     2409.67    300.03 o 
  18   5   2      387.13      240.64    121.31 o 
  19   5   2       11.42      -18.46     44.89 o 
  20   5   2      147.68      376.18    136.16 o 
  21   5   2       30.04      181.14    182.64 o 
  22   5   2      461.17      960.21    334.87 o 
  23   5   2       34.25       41.16     77.65 o 
  24   5   2      195.82      108.68    117.30 o 
  25   5   2       86.18       28.26     69.16 o 
 -26   6   2       71.65      179.97    162.69 o 
 -25   6   2       56.65      245.51    184.85 o 
 -24   6   2        2.86      -14.69     78.67 o 
 -23   6   2      504.49      933.81    244.63 o 
 -22   6   2      131.51        5.58     66.41 o 
 -21   6   2      378.01      434.88    167.81 o 
 -20   6   2        3.87      -80.30    113.10 o 
 -19   6   2        2.71       26.06     61.61 o 
 -18   6   2       12.63       -7.39     15.77 o 
 -17   6   2     5864.69     6374.96    522.97 o 
 -16   6   2       10.13      -61.54     54.44 o 
 -15   6   2    11047.82    11511.76    657.28 o 
 -14   6   2       11.32       74.55     70.68 o 
 -13   6   2     1970.33     2316.38    274.55 o 
 -12   6   2      261.69      280.61    102.41 o 
 -11   6   2     6023.94     7203.04    536.15 o 
 -10   6   2      836.61     1078.66    264.15 o 
  -9   6   2     2958.75     2645.90    425.19 o 
  -8   6   2      541.77      658.37    209.78 o 
  -7   6   2      832.35      162.76    437.60 o 
  -6   6   2       10.22       17.40     11.05 o 
  -5   6   2     1748.20     1726.00    126.45 o 
  -4   6   2     1865.05     1685.70    162.96 o 
  -3   6   2      622.00      639.22     80.46 o 
  -2   6   2      309.04      202.44     47.83 o 
  -1   6   2     6109.68     5422.50    250.29 o 
   0   6   2        0.17      -12.40     30.70 o 
   1   6   2       14.60       15.62     22.79 o 
   2   6   2       32.71       85.47     36.68 o 
   3   6   2    21512.42    23010.19    488.77 o 
   4   6   2        0.02       29.50     17.41 o 
   5   6   2      316.19      233.53     50.44 o 
   6   6   2      238.27      193.60     47.34 o 
   7   6   2      918.17      841.63    167.11 o 
   8   6   2       41.16       24.48     22.30 o 
   9   6   2     1053.16      980.49    119.62 o 
  10   6   2      875.05      853.12     92.52 o 
  11   6   2     5212.43     5460.43    238.74 o 
  12   6   2       20.56       59.71     21.48 o 
  13   6   2      394.19      384.16     68.17 o 
  14   6   2        3.11       12.27     21.68 o 
  15   6   2     2377.19     2135.55    192.57 o 
  16   6   2      489.85      477.75    109.45 o 
  17   6   2      362.73      322.96    102.28 o 
  18   6   2      283.66      291.70    113.96 o 
  19   6   2        1.74     -117.75     78.50 o 
  20   6   2       46.37      190.02    153.62 o 
  21   6   2        0.08     -252.67    181.55 o 
  22   6   2       10.03     -107.47    123.07 o 
  23   6   2     1066.39     1661.12    482.81 o 
  24   6   2       85.97      142.34    147.84 o 
 -25   7   2        3.29     -102.53    125.80 o 
 -24   7   2        4.85      -56.01     56.86 o 
 -23   7   2      454.52      632.96    211.82 o 
 -22   7   2       10.89       -5.91     29.61 o 
 -21   7   2       57.11       52.97    123.28 o 
 -20   7   2      111.40      238.01    100.64 o 
 -19   7   2      273.30      104.70     61.83 o 
 -18   7   2       36.40       60.68     97.90 o 
 -17   7   2     1152.68     1078.64    321.00 o 
 -16   7   2      156.32      338.45    112.93 o 
 -15   7   2       12.39      -94.01    192.38 o 
 -14   7   2     1709.29     1728.53    247.35 o 
 -13   7   2      888.09      995.05    293.25 o 
 -12   7   2     2100.05     2053.75    405.53 o 
 -11   7   2      658.29      771.89    184.80 o 
 -10   7   2     7163.41     7660.43    571.28 o 
  -9   7   2     1088.65      967.86    196.14 o 
  -8   7   2     2552.40     2763.33    454.30 o 
  -7   7   2       98.52      123.00     23.91 o 
  -6   7   2      235.76      217.81     92.28 o 
  -5   7   2      952.01      993.91    119.52 o 
  -4   7   2     9109.21     9022.39    467.31 o 
  -3   7   2       82.01       53.05     37.88 o 
  -2   7   2     6587.27     5054.57    340.97 o 
  -1   7   2        1.95       18.85     58.47 o 
   0   7   2      758.19      523.11     97.59 o 
   1   7   2     1201.43     1268.13    158.75 o 
   2   7   2      297.68      631.37     94.36 o 
   3   7   2      106.93       62.83     35.91 o 
   4   7   2    12431.76    11832.46    382.30 o 
   5   7   2      233.67      264.30     58.98 o 
   6   7   2     6078.38     6042.26    310.56 o 
   7   7   2       57.09       36.50     27.95 o 
   8   7   2        9.30        0.84     13.75 o 
   9   7   2      106.26       53.38     27.52 o 
  10   7   2      758.60      731.94    100.46 o 
  11   7   2       39.93       32.25     22.63 o 
  12   7   2       76.53       72.34     58.68 o 
  13   7   2       71.74       51.26     25.89 o 
  14   7   2       11.00        4.02     28.65 o 
  15   7   2      226.27      189.17     80.55 o 
  16   7   2      233.86      185.23     58.02 o 
  17   7   2       97.18       95.41     57.32 o 
  18   7   2     1102.30     1308.61    245.83 o 
  19   7   2      119.00      454.06    221.35 o 
  20   7   2      328.80      224.56    165.70 o 
  21   7   2        0.81     -142.51    142.97 o 
  22   7   2      145.08      200.83    171.82 o 
  23   7   2      176.68     -237.80    190.09 o 
 -24   8   2      100.85      -15.03     54.99 o 
 -23   8   2       11.41      -70.61    195.09 o 
 -22   8   2        2.33       74.15     81.32 o 
 -21   8   2        0.08       21.22    114.02 o 
 -20   8   2      485.93      612.98    197.38 o 
 -19   8   2       12.26      -82.80     72.51 o 
 -18   8   2     2806.72     2996.23    414.39 o 
 -17   8   2       77.08       -9.79     49.72 o 
 -16   8   2     1483.50     1744.60    271.70 o 
 -15   8   2     2623.64     2362.79    301.39 o 
 -14   8   2      124.46      193.50    111.96 o 
 -13   8   2        0.57      -24.31     72.76 o 
 -12   8   2     6764.52     6672.66    762.84 o 
 -11   8   2      356.43      173.82     82.28 o 
 -10   8   2      278.45      334.09    148.03 o 
  -9   8   2     1118.63     1078.67    214.74 o 
  -8   8   2      356.43      279.00    115.41 o 
  -7   8   2      916.61      854.01     96.62 o 
  -6   8   2      191.25      165.57     48.39 o 
  -5   8   2      529.52      305.94     69.28 o 
  -4   8   2       30.39       21.40     13.03 o 
  -3   8   2      195.47      240.82     90.58 o 
  -2   8   2      180.31      214.70     52.07 o 
  -1   8   2     4174.10     4237.17    257.90 o 
   0   8   2     5440.47     5614.03    305.51 o 
   1   8   2      351.27      219.09     57.62 o 
   2   8   2     1106.78     1234.53    171.73 o 
   3   8   2      135.03      101.43     26.69 o 
   4   8   2      269.88      280.65     59.82 o 
   5   8   2       55.75       54.65     21.06 o 
   6   8   2      509.87      254.86     91.52 o 
   7   8   2      767.84      744.83    114.16 o 
   8   8   2     3402.11     3463.80    224.60 o 
   9   8   2      138.79      103.05     37.51 o 
  10   8   2     2029.48     2453.38    200.27 o 
  11   8   2       87.27       87.94     43.52 o 
  12   8   2     2009.40     2078.33    189.36 o 
  13   8   2      167.32       85.95     56.38 o 
  14   8   2     1561.95     1514.27    165.07 o 
  15   8   2      647.79      685.47    179.60 o 
  16   8   2       73.25        8.04     36.71 o 
  17   8   2      541.27      534.61    178.91 o 
  18   8   2      310.47      516.96    160.48 o 
  19   8   2        7.64       23.13     47.53 o 
  20   8   2     1265.88     1357.86    432.24 o 
  21   8   2       19.24      276.00    150.73 o 
  22   8   2       43.73      -30.44    101.42 o 
 -23   9   2      297.84      359.13    240.53 o 
 -22   9   2       32.48      -35.42     56.86 o 
 -21   9   2        8.04      -73.63    148.10 o 
 -20   9   2       17.44     -108.24     83.08 o 
 -19   9   2        0.28      -79.30     99.83 o 
 -18   9   2      701.27      637.40    194.92 o 
 -17   9   2      222.25      205.80    109.76 o 
 -16   9   2       22.28       26.70    116.90 o 
 -15   9   2      125.96       86.95     34.10 o 
 -14   9   2      304.88      207.65    165.43 o 
 -13   9   2        0.20       14.33    126.62 o 
 -12   9   2        0.86      -44.22     76.63 o 
 -11   9   2        2.63      -66.73    126.13 o 
 -10   9   2      244.80      135.10     98.99 o 
  -9   9   2     1187.22     1123.45    315.78 o 
  -8   9   2      481.42      494.98     51.24 o 
  -7   9   2      274.41      342.70    112.95 o 
  -6   9   2     1631.94     1880.05    184.47 o 
  -5   9   2     2530.03     2629.31    196.64 o 
  -4   9   2       18.87       24.45     15.18 o 
  -3   9   2     6198.75     5976.73    313.06 o 
  -2   9   2      101.99      221.47     68.75 o 
  -1   9   2     6261.23     5946.69    324.17 o 
   0   9   2      142.17      123.63    150.31 o 
   1   9   2      212.60       89.24     34.78 o 
   2   9   2      351.85      435.64    104.46 o 
   3   9   2     1780.90     1633.75    175.88 o 
   4   9   2      506.17      259.83    171.73 o 
   5   9   2      125.17      120.61     46.71 o 
   6   9   2      205.51      105.85     66.32 o 
   7   9   2     4611.34     5163.91    288.03 o 
   8   9   2      539.22      526.34     89.24 o 
   9   9   2       56.26      -25.40     26.12 o 
  10   9   2      518.63      509.32     95.72 o 
  11   9   2      885.97      761.29    139.31 o 
  12   9   2      132.63      121.60     55.50 o 
  13   9   2      192.23      177.78     53.40 o 
  14   9   2      186.23      164.01    102.69 o 
  15   9   2       15.80       90.59     76.33 o 
  16   9   2       22.02      -89.03     62.77 o 
  17   9   2      438.75      304.30    147.88 o 
  18   9   2      218.14      439.57    158.46 o 
  19   9   2        1.46     -117.05    107.09 o 
  20   9   2      320.27      889.18    367.78 o 
 -21  10   2        2.29       39.62     82.96 o 
 -20  10   2      105.87      107.02     91.18 o 
 -19  10   2     2403.54     3199.02    461.75 o 
 -18  10   2       17.40     -120.59     80.39 o 
 -17  10   2     1654.83     1939.96    347.85 o 
 -16  10   2      106.59      116.74     80.08 o 
 -15  10   2      170.65       49.75    119.05 o 
 -14  10   2      890.00     1059.25    341.10 o 
 -13  10   2     1330.49     1331.87    351.06 o 
 -12  10   2      482.58      346.13    183.11 o 
 -11  10   2     1053.56     1246.53    339.76 o 
 -10  10   2        0.18       88.01     68.34 o 
  -9  10   2      396.31      434.57    184.90 o 
  -8  10   2       20.45       39.91     18.76 o 
  -7  10   2        1.92       37.86     21.19 o 
  -6  10   2      313.11      324.62     93.33 o 
  -5  10   2     9020.08     9084.59    388.01 o 
  -4  10   2       37.84       47.43     80.89 o 
  -3  10   2     2124.95     2078.56    193.61 o 
  -2  10   2       15.22       99.53     65.67 o 
  -1  10   2     4701.24     4670.83    301.76 o 
   0  10   2       67.93      176.26     75.11 o 
   1  10   2       62.36      111.68     28.11 o 
   2  10   2        3.27      -24.02     28.90 o 
   3  10   2      246.56       37.02     49.98 o 
   4  10   2       80.35       62.41    100.80 o 
   5  10   2      447.09      381.83     90.11 o 
   6  10   2       91.59       97.00     64.54 o 
   7  10   2      202.95      234.38     60.30 o 
   8  10   2       14.91       -0.68     21.00 o 
   9  10   2     1361.24     1482.52    170.77 o 
  10  10   2      107.91       96.62     34.04 o 
  11  10   2       49.97       62.75    116.03 o 
  12  10   2      208.01      250.56    117.21 o 
  13  10   2     2936.39     3098.49    403.89 o 
  14  10   2      548.41      509.78    162.84 o 
  15  10   2      166.95       81.20     99.79 o 
  16  10   2      405.20      543.07    176.07 o 
  17  10   2       49.83       -1.51    163.42 o 
  18  10   2      180.90      293.62    143.11 o 
  19  10   2      935.54     1622.49    346.45 o 
 -20  11   2        0.70      138.98     68.01 o 
 -19  11   2      465.41      876.38    256.96 o 
 -18  11   2      436.72      311.89    144.87 o 
 -17  11   2       48.48       40.49     91.86 o 
 -16  11   2      216.72      255.61     98.37 o 
 -15  11   2        3.05       98.17    107.64 o 
 -14  11   2       76.98     -109.08    111.49 o 
 -13  11   2       75.58       77.05    116.90 o 
 -12  11   2     1383.64     1386.63    380.84 o 
 -11  11   2      228.02      363.59    167.75 o 
 -10  11   2      244.41      306.50    188.26 o 
  -9  11   2       17.37       62.66     88.79 o 
  -8  11   2        7.01        0.39     10.90 o 
  -7  11   2        0.96        0.42     11.62 o 
  -6  11   2     1769.16     2007.36    182.35 o 
  -5  11   2        0.41        3.28     24.10 o 
  -4  11   2      488.54      350.30     75.93 o 
  -3  11   2       44.38       28.66     28.85 o 
  -2  11   2      104.66      112.28     59.15 o 
  -1  11   2      170.12       42.83    157.01 o 
   0  11   2    19514.96    21175.91    695.33 o 
   1  11   2      582.35     3265.72    409.58 o 
   2  11   2     4536.57     5038.85    349.37 o 
   3  11   2        2.84       83.71    153.39 o 
   4  11   2      568.45      256.16    100.62 o 
   5  11   2       33.80       64.53     22.21 o 
   6  11   2     4972.75     5137.59    345.27 o 
   7  11   2        3.03       -8.56     35.47 o 
   8  11   2     2047.74     2363.18    230.26 o 
   9  11   2        1.35       11.42     33.76 o 
  10  11   2       60.12      -77.79    148.26 o 
  11  11   2        0.20       65.28     61.55 o 
  12  11   2      486.13      379.91    137.78 o 
  13  11   2       82.35      193.01     91.06 o 
  14  11   2     1091.79     1660.61    310.60 o 
  15  11   2        1.41      -40.66    112.99 o 
  16  11   2      141.62      294.82    119.18 o 
  17  11   2       30.55       94.47    111.86 o 
  18  11   2      261.11      503.15    189.04 o 
  19  11   2        8.38      -48.01     83.57 o 
 -19  12   2      332.26       38.62    100.66 o 
 -18  12   2      816.30     1329.72    304.66 o 
 -17  12   2        3.94       56.79    259.33 o 
 -16  12   2     1472.40     2097.52    374.64 o 
 -15  12   2        6.15       13.39     82.93 o 
 -14  12   2     1314.07     1193.67    388.14 o 
 -13  12   2      981.49     1430.75    408.98 o 
 -12  12   2     1588.05     1912.40    463.02 o 
 -11  12   2     2354.35     2382.81    500.45 o 
 -10  12   2       84.49      233.00    150.17 o 
  -9  12   2        1.90      -36.71     61.11 o 
  -8  12   2       94.63       21.85    151.13 o 
  -7  12   2      158.51      135.28     49.65 o 
  -6  12   2      345.84      259.85     86.24 o 
  -5  12   2     1979.66     2342.05    215.27 o 
  -4  12   2        0.14      130.79     74.02 o 
  -3  12   2      176.78      180.85     75.00 o 
  -2  12   2      480.53      430.69     92.15 o 
  -1  12   2     2122.31     2165.66    221.81 o 
   0  12   2      342.93      793.15    142.91 o 
   1  12   2      596.29      680.42    127.76 o 
   2  12   2       35.74      -34.51     30.40 o 
   3  12   2     1564.05     1788.65    227.77 o 
   4  12   2      279.24      307.58    110.10 o 
   5  12   2      291.97      231.01     94.46 o 
   6  12   2       63.25       54.87     34.42 o 
   7  12   2      110.76      203.17    100.04 o 
   8  12   2      882.77      737.30    180.24 o 
   9  12   2       33.23       87.67     55.52 o 
  10  12   2       50.05      100.13     64.53 o 
  11  12   2      141.23      143.98     95.72 o 
  12  12   2       75.05       62.23    106.77 o 
  13  12   2      333.61      418.54    160.73 o 
  14  12   2      919.95     1027.28    249.61 o 
  15  12   2      379.59      827.43    225.13 o 
  16  12   2       26.86      -42.09     88.84 o 
  17  12   2       14.85       94.18    111.99 o 
 -17  13   2        2.66       95.51    116.67 o 
 -16  13   2        0.91       35.95    116.49 o 
 -15  13   2        1.87      -82.03     90.92 o 
 -14  13   2        1.45      191.82    127.86 o 
 -13  13   2     1158.48     2094.38    505.79 o 
 -12  13   2      133.67      354.11    196.15 o 
 -11  13   2       40.35      -59.00     92.91 o 
 -10  13   2        7.63       56.93    125.21 o 
  -9  13   2      214.04      204.82    147.77 o 
  -8  13   2        0.77       75.10     68.75 o 
  -7  13   2      235.38      299.41    113.60 o 
  -6  13   2       64.25       80.00     71.68 o 
  -5  13   2       27.83       28.19     33.72 o 
  -4  13   2      208.06      277.22     77.36 o 
  -3  13   2     1564.98     1771.98    221.07 o 
  -2  13   2       16.31      286.63    101.17 o 
  -1  13   2     1163.05     1382.14    186.51 o 
   0  13   2      288.89      637.81    146.81 o 
   1  13   2     5709.99     6487.50    425.36 o 
   2  13   2       12.32      -24.84    416.37 o 
   3  13   2      768.97      980.24    167.06 o 
   4  13   2        9.74       94.54     76.53 o 
   5  13   2       65.14       56.19     41.18 o 
   6  13   2       64.60       50.84     42.08 o 
   7  13   2      545.32      758.94    159.23 o 
   8  13   2       15.96      187.44    103.24 o 
   9  13   2     1486.78     1746.33    377.78 o 
  10  13   2       26.88       55.71     89.72 o 
  11  13   2       95.51      230.69     94.26 o 
  12  13   2        9.24      -35.98    125.22 o 
  13  13   2      116.46       97.72    124.88 o 
  14  13   2       12.31     -119.85     86.58 o 
  15  13   2       13.58     -122.93    124.30 o 
 -14  14   2       30.38      -66.58    262.23 o 
 -13  14   2      223.51      212.13    124.83 o 
 -12  14   2      713.92      844.58    235.39 o 
 -11  14   2      182.81      436.54    228.78 o 
 -10  14   2      189.76        9.92     41.82 o 
  -9  14   2      430.83      416.17    233.26 o 
  -8  14   2       14.37     -116.13    118.62 o 
  -7  14   2      349.85      567.85    267.36 o 
  -6  14   2      475.61      455.16    204.01 o 
  -5  14   2      247.35      139.30    127.33 o 
  -4  14   2      332.99      443.37    210.10 o 
  -3  14   2      123.13      196.59     82.21 o 
  -2  14   2       43.01       35.78     37.77 o 
  -1  14   2      125.50      223.25     86.68 o 
   0  14   2      571.06      670.55    130.99 o 
   1  14   2       53.88      262.71     90.40 o 
   2  14   2      185.17       83.76     74.34 o 
   3  14   2      568.40      700.03    144.41 o 
   4  14   2      387.77      477.24    123.32 o 
   5  14   2      156.34       65.81     46.58 o 
   6  14   2       11.04       -4.51     71.24 o 
   7  14   2      504.62      590.33    140.81 o 
   8  14   2      199.21      182.25    181.74 o 
   9  14   2      564.32      673.91    161.05 o 
  10  14   2       38.40      -42.26    174.45 o 
  11  14   2      266.21      433.83    160.40 o 
  12  14   2      540.49      813.63    215.16 o 
  13  14   2      136.77      329.31    148.36 o 
 -11  15   2        6.08       28.67    157.73 o 
 -10  15   2      691.57      932.01    245.95 o 
  -9  15   2       14.56      130.67    164.80 o 
  -8  15   2       16.10      -36.89     73.80 o 
  -7  15   2        0.66     -134.97    129.64 o 
  -6  15   2       52.69      298.57    198.38 o 
  -5  15   2       38.51      -14.31     45.51 o 
  -4  15   2      196.55      523.65    270.17 o 
  -3  15   2       11.48      478.93    236.63 o 
  -2  15   2     1750.30     2151.10    488.98 o 
  -1  15   2       54.62      -56.67     84.11 o 
   0  15   2       33.26       -7.32     34.57 o 
   1  15   2      255.92      125.41    127.81 o 
   2  15   2      326.78      432.80    171.82 o 
   3  15   2       13.56      182.22    111.50 o 
   4  15   2     1709.59     2726.14    507.95 o 
   5  15   2        1.84      162.66     98.54 o 
   6  15   2       87.46       88.45    102.72 o 
   7  15   2       11.19      -92.11    108.01 o 
   8  15   2      229.73      512.71    252.73 o 
   9  15   2        1.83      -63.65     94.82 o 
  -5  16   2      193.33      223.17    147.88 o 
  -4  16   2       30.13      118.04    117.91 o 
  -3  16   2        2.96     -260.79    177.97 o 
 -28   1   3       63.18      -35.05     67.60 o 
 -27   1   3      104.28      115.23     76.88 o 
 -26   1   3      207.94      318.86    119.41 o 
 -25   1   3       80.78       77.57    105.82 o 
 -24   1   3       24.24       42.25     42.57 o 
 -23   1   3      200.31      391.54    136.83 o 
 -22   1   3       17.33       16.21     41.36 o 
 -21   1   3      192.83      307.83    104.24 o 
 -20   1   3       28.91       83.37     47.97 o 
 -19   1   3        1.12      -14.20     42.29 o 
 -18   1   3      534.96      508.99     99.36 o 
 -17   1   3     1568.26     1637.03    160.99 o 
 -16   1   3     1215.02     1413.91    152.83 o 
 -15   1   3        3.23       -3.98     19.51 o 
 -14   1   3       16.17       -5.30     29.97 o 
 -13   1   3     1669.14     1786.63    157.14 o 
 -12   1   3       17.07       29.59     27.58 o 
 -11   1   3     1631.11     1539.93    133.66 o 
 -10   1   3     9309.81     8175.73    294.53 o 
  -9   1   3      941.57      781.07     85.78 o 
  -8   1   3       50.07       26.19     26.57 o 
  -7   1   3    12263.46    13649.60    384.00 o 
  -6   1   3    22973.03    25690.56    842.44 o 
  -5   1   3     2354.27     2883.22    137.19 o 
  -4   1   3    45605.08    46823.08    593.38 o 
  -3   1   3    13406.11    12833.08    239.02 o 
  -2   1   3     3019.26     3011.19    189.38 o 
  -1   1   3    22720.79    26604.65   1712.54 o 
   0   1   3    21068.02    23572.82   1202.06 o 
   1   1   3    21623.91    25219.03   1043.11 o 
   2   1   3     4691.75     5568.98    493.26 o 
   3   1   3    22328.33    24890.33    721.45 o 
   4   1   3     2160.34     1884.32    188.90 o 
   5   1   3     1784.55     1526.38    127.06 o 
   6   1   3       29.33       18.18     22.46 o 
   7   1   3       93.48      152.20     40.19 o 
   8   1   3     1356.68     1181.45    110.43 o 
   9   1   3     3933.63     3726.23    203.09 o 
  10   1   3     1355.22     1216.28    138.31 o 
  11   1   3      228.36      114.61     37.04 o 
  12   1   3      414.00      101.13    123.76 o 
  13   1   3       11.76      -31.39     29.00 o 
  14   1   3       16.31        7.14    108.78 o 
  15   1   3     3381.22     3175.20    337.76 o 
  16   1   3     2028.58     2210.79    284.58 o 
  17   1   3      534.61      485.51    134.42 o 
  18   1   3       93.59      105.24     62.55 o 
  19   1   3        9.40      -16.17    173.81 o 
  20   1   3     1083.77     1221.94    233.05 o 
  21   1   3     1385.37     1634.17    277.92 o 
  22   1   3     1505.06     1908.72    312.33 o 
  23   1   3        3.03       86.04     45.40 o 
  24   1   3      131.65       35.52    109.39 o 
  25   1   3     1066.88     1478.67    420.75 o 
 -28   2   3      126.91       18.02     51.25 o 
 -27   2   3       14.04      119.01    120.28 o 
 -26   2   3        9.46      -49.70     59.81 o 
 -25   2   3      237.92      211.87    102.46 o 
 -24   2   3       66.94      175.81     85.82 o 
 -23   2   3      930.49      895.23    175.80 o 
 -22   2   3      594.23      673.21    155.15 o 
 -21   2   3     1975.80     2308.13    245.45 o 
 -20   2   3       25.36       43.78     31.35 o 
 -19   2   3      764.94      741.48    128.80 o 
 -18   2   3      663.16      674.95    121.00 o 
 -17   2   3       56.49       -6.54     27.92 o 
 -16   2   3      321.79      355.12     73.81 o 
 -15   2   3     6401.57     6486.49    303.91 o 
 -14   2   3      488.13      325.47     61.89 o 
 -13   2   3     6960.47     6669.33    309.16 o 
 -12   2   3       21.68       60.69     38.71 o 
 -11   2   3     3737.63     3537.07    285.97 o 
 -10   2   3     2985.73     2619.51    236.57 o 
  -9   2   3     1377.90     1133.90    148.02 o 
  -8   2   3      158.04      137.22     40.52 o 
  -7   2   3     7702.21     7873.30    258.92 o 
  -6   2   3     1045.84     1350.78     76.83 o 
  -5   2   3    65090.91    67574.81   1417.92 o 
  -4   2   3      450.16      401.60     35.17 o 
  -3   2   3     4527.48     4167.85    148.74 o 
  -2   2   3     1117.33      999.79     87.23 o 
  -1   2   3     1015.18      934.08     93.02 o 
   0   2   3      196.50      100.21     21.78 o 
   1   2   3     7645.53     6915.51    298.13 o 
   2   2   3      725.16      562.72     60.11 o 
   3   2   3    15919.71    15216.93    455.66 o 
   4   2   3     2593.37     2489.57    137.20 o 
   5   2   3        5.26       26.51     12.25 o 
   6   2   3       61.46       98.33     32.22 o 
   7   2   3     3029.60     3142.80    174.87 o 
   8   2   3       59.25       78.99     22.53 o 
   9   2   3      363.57      232.50    104.57 o 
  10   2   3       26.11       -6.20     31.11 o 
  11   2   3       26.89       63.41     21.80 o 
  12   2   3      204.46      110.32     50.13 o 
  13   2   3      144.26       78.92     51.95 o 
  14   2   3       78.91       60.64     29.27 o 
  15   2   3     6076.91     7115.66    506.10 o 
  16   2   3      336.54      398.46    122.98 o 
  17   2   3     1730.02     1774.97    268.42 o 
  18   2   3        0.69       73.96     77.74 o 
  19   2   3      129.91       64.73    102.95 o 
  20   2   3       13.73       11.96    157.83 o 
  21   2   3      695.38      784.72    196.13 o 
  22   2   3       18.23     -127.16     92.97 o 
  23   2   3     1084.78     1028.70    239.99 o 
  24   2   3       29.40       60.17     68.61 o 
  25   2   3      331.03      551.26    193.19 o 
 -28   3   3      508.52     1137.98    391.13 o 
 -27   3   3        4.08        8.36     58.07 o 
 -26   3   3      184.33      118.62    141.39 o 
 -25   3   3        9.60       51.98     33.00 o 
 -24   3   3       60.35      117.74     76.63 o 
 -23   3   3      202.86      268.66    105.72 o 
 -22   3   3      941.03     1311.67    183.16 o 
 -21   3   3       61.90       -6.12     47.03 o 
 -20   3   3        0.85        5.79     36.51 o 
 -19   3   3     2973.19     3289.34    276.34 o 
 -18   3   3     2340.59     2240.85    215.45 o 
 -17   3   3      556.27      671.60    112.77 o 
 -16   3   3       74.46      101.07     44.77 o 
 -15   3   3     1592.54     1678.78    153.05 o 
 -14   3   3     4548.86     3899.20    237.31 o 
 -13   3   3       30.52        5.75     36.95 o 
 -12   3   3     7464.49     6690.58    271.59 o 
 -11   3   3      754.05      693.84     80.45 o 
 -10   3   3    10627.31    10244.24    435.58 o 
  -9   3   3      388.25      261.83     41.01 o 
  -8   3   3     5671.55     5943.58    314.27 o 
  -7   3   3      674.52      827.84    108.89 o 
  -6   3   3      430.02      646.98     85.36 o 
  -5   3   3     7074.48     7011.40    245.12 o 
  -4   3   3        8.32        7.87     10.39 o 
  -3   3   3      478.94      479.40     51.77 o 
  -2   3   3    43658.50    42425.25    574.83 o 
  -1   3   3      177.04       88.27     17.41 o 
   0   3   3     5012.22     4600.49    128.37 o 
   1   3   3     5647.06     5381.21    154.85 o 
   2   3   3      952.58      857.26     61.51 o 
   3   3   3      497.99      622.34     61.02 o 
   4   3   3    13547.29    13824.87    299.80 o 
   5   3   3       17.68       20.18     17.47 o 
   6   3   3      276.63      509.91     71.66 o 
   7   3   3      176.61      258.85     48.88 o 
   8   3   3     1079.38      937.30     99.15 o 
   9   3   3      255.84      305.77     71.10 o 
  10   3   3      201.41      125.30     41.93 o 
  11   3   3     1717.32     1769.14    155.67 o 
  12   3   3     1598.08     1550.18    155.52 o 
  13   3   3      599.28      190.47    189.61 o 
  14   3   3       13.00       19.60     50.19 o 
  15   3   3      853.25      933.65    183.71 o 
  16   3   3        4.13       50.90    121.52 o 
  17   3   3       12.13     -110.25     73.50 o 
  18   3   3     5275.25     5275.98    475.07 o 
  19   3   3       10.07      -22.45     33.01 o 
  20   3   3      546.24      665.57    170.06 o 
  21   3   3      560.02      512.41    166.56 o 
  22   3   3       64.95       94.50     73.02 o 
  23   3   3      123.03       57.39     67.34 o 
  24   3   3       35.73       18.85     50.95 o 
  25   3   3        6.90       64.95    111.35 o 
 -27   4   3       26.87      301.99    203.35 o 
 -26   4   3       19.17      146.33    136.04 o 
 -25   4   3       22.83       -5.98     97.44 o 
 -24   4   3       21.55      -29.60     59.05 o 
 -23   4   3        1.39       56.11     56.74 o 
 -22   4   3      350.74      369.80     94.92 o 
 -21   4   3        0.11       21.07     33.99 o 
 -20   4   3       61.37       55.62     32.05 o 
 -19   4   3       22.59        4.63     16.70 o 
 -18   4   3      155.01      144.59     47.23 o 
 -17   4   3     2691.72     2767.10    217.86 o 
 -16   4   3     6112.48     6400.15    316.48 o 
 -15   4   3      204.33      144.63     45.56 o 
 -14   4   3      886.54      907.36    104.11 o 
 -13   4   3       44.31       29.07     16.45 o 
 -12   4   3     3287.07     2859.76    153.77 o 
 -11   4   3      379.68      322.05     84.58 o 
 -10   4   3     1874.75     1833.17    198.58 o 
  -9   4   3     1451.07     1066.13    143.14 o 
  -8   4   3     5961.07     5909.24    317.77 o 
  -7   4   3        1.24       44.44     24.76 o 
  -6   4   3     2953.72     2408.88    349.50 o 
  -5   4   3      660.72      520.45     60.69 o 
  -4   4   3     9137.35     8442.41    281.32 o 
  -3   4   3     1147.97      949.31    105.71 o 
  -2   4   3        6.71       -2.93     15.05 o 
  -1   4   3     3819.62     3584.58    170.17 o 
   0   4   3     2749.04     2551.25    125.56 o 
   1   4   3       81.98       90.04     19.08 o 
   2   4   3     1409.39      964.54     82.92 o 
   3   4   3      177.44      217.80     41.50 o 
   4   4   3    13770.79    15277.33    329.88 o 
   5   4   3      428.24      346.77     51.82 o 
   6   4   3    23522.88    24571.75    450.65 o 
   7   4   3     1036.81      947.79     91.22 o 
   8   4   3      200.75       68.23     76.90 o 
   9   4   3      597.30      488.15     76.30 o 
  10   4   3     6680.16     6933.61    330.63 o 
  11   4   3        0.19       11.16     21.60 o 
  12   4   3        4.65       -8.22     19.78 o 
  13   4   3       18.22      -18.33     37.93 o 
  14   4   3     1302.21     1422.74    295.98 o 
  15   4   3      182.61      176.72     97.64 o 
  16   4   3      579.10      719.31    170.02 o 
  17   4   3       85.12       23.81     28.34 o 
  18   4   3      339.65      371.16    129.50 o 
  19   4   3       38.07       70.21     83.21 o 
  20   4   3       29.27      -32.60     74.62 o 
  21   4   3        6.52       99.87    110.37 o 
  22   4   3        4.58       19.29    116.40 o 
  23   4   3       79.21       -7.34     38.38 o 
  24   4   3        0.08      127.88    165.44 o 
  25   4   3        2.40       32.29     76.13 o 
 -27   5   3      255.10      480.04    269.58 o 
 -26   5   3       28.45       -2.98     98.18 o 
 -25   5   3       60.66      180.67    113.27 o 
 -24   5   3       50.09       17.21     55.52 o 
 -23   5   3      114.27       52.05     61.08 o 
 -22   5   3       18.84       63.50    156.64 o 
 -21   5   3     3223.52     3335.97    272.33 o 
 -20   5   3      240.53      309.97     79.16 o 
 -19   5   3      735.94      756.18    130.26 o 
 -18   5   3       60.08      151.40     54.15 o 
 -17   5   3     1265.65     1270.07    135.05 o 
 -16   5   3      208.18       86.42     42.04 o 
 -15   5   3      894.28     1030.09    101.61 o 
 -14   5   3     3924.23     3938.79    357.59 o 
 -13   5   3     6902.12     7482.53    410.28 o 
 -12   5   3      135.73      113.48     69.48 o 
 -11   5   3     2537.77     2410.54    241.97 o 
 -10   5   3      431.95      486.34    104.00 o 
  -9   5   3      233.13      225.24     75.00 o 
  -8   5   3      662.87      739.07    212.25 o 
  -7   5   3        1.20       57.16     97.14 o 
  -6   5   3       80.55       26.61     37.87 o 
  -5   5   3      277.66      426.76     56.39 o 
  -4   5   3     3869.30     4014.47    218.86 o 
  -3   5   3     2637.25     3031.48    155.00 o 
  -2   5   3        1.10        1.19     19.65 o 
  -1   5   3     4256.65     4150.36    208.05 o 
   0   5   3        1.41       47.94     26.22 o 
   1   5   3        0.25       22.64     15.79 o 
   2   5   3     2525.23     2595.85    147.78 o 
   3   5   3     1766.49     1598.08    120.25 o 
   4   5   3     6687.38     6940.11    262.70 o 
   5   5   3     4691.24     4678.32    222.33 o 
   6   5   3      359.93      299.88     47.34 o 
   7   5   3       62.52       68.23     24.55 o 
   8   5   3       94.73      112.05     30.20 o 
   9   5   3       28.61       15.33     20.88 o 
  10   5   3      172.45      129.73     33.06 o 
  11   5   3      395.79      325.18     57.52 o 
  12   5   3     1342.14     1348.63    128.16 o 
  13   5   3     4059.02     4067.75    277.06 o 
  14   5   3       22.49       -9.28     25.27 o 
  15   5   3      197.53      104.60     39.14 o 
  16   5   3      871.51      859.78    181.26 o 
  17   5   3     2097.02     1963.15    283.61 o 
  18   5   3       12.18       30.07    112.01 o 
  19   5   3       33.09       25.01     86.76 o 
  20   5   3       40.79      -86.34     65.45 o 
  21   5   3      766.68      953.68    393.21 o 
  22   5   3      139.13      -36.97     66.89 o 
  23   5   3        4.34       90.40    115.32 o 
  24   5   3      363.16      687.10    308.83 o 
 -26   6   3        9.27       35.00     75.25 o 
 -25   6   3      159.34       72.43     59.17 o 
 -24   6   3       87.82      -39.36    135.94 o 
 -23   6   3     1517.21     1587.69    311.31 o 
 -22   6   3      313.86      323.76    128.16 o 
 -21   6   3      261.50      104.93    105.46 o 
 -20   6   3      568.44      941.21    236.76 o 
 -19   6   3     4106.01     3586.39    612.97 o 
 -18   6   3        4.38       72.69    127.56 o 
 -17   6   3     1418.84     1543.99    252.65 o 
 -16   6   3      771.47      885.42    192.87 o 
 -15   6   3     7754.83     8121.04    532.53 o 
 -14   6   3     1170.51     1236.05    201.45 o 
 -13   6   3     2951.45     3120.63    305.18 o 
 -12   6   3     1535.03     1520.44    180.78 o 
 -11   6   3      114.97      197.57     63.70 o 
 -10   6   3      584.36      523.52    153.66 o 
  -9   6   3      989.03     1168.10    291.05 o 
  -8   6   3      293.16      136.78    112.29 o 
  -7   6   3     2481.90     1966.00    354.32 o 
  -6   6   3      376.64      158.80    127.75 o 
  -5   6   3     2854.11     3061.32    190.35 o 
  -4   6   3       49.21       29.34     34.27 o 
  -3   6   3      291.09      447.39     64.65 o 
  -2   6   3      688.89      567.73     73.80 o 
  -1   6   3     4574.24     3991.33    218.47 o 
   0   6   3     2087.61     1769.88    134.31 o 
   1   6   3     4155.50     4063.77    213.45 o 
   2   6   3      301.46      379.71     59.32 o 
   3   6   3      457.97      376.65     62.04 o 
   4   6   3      929.90      941.52    101.53 o 
   5   6   3       11.16       91.83     28.39 o 
   6   6   3      586.26      556.88     83.47 o 
   7   6   3     1765.63     1782.12    168.73 o 
   8   6   3       22.04       32.39     13.92 o 
   9   6   3       45.06      290.36     63.54 o 
  10   6   3      530.48      448.08     89.02 o 
  11   6   3       92.41       58.70     27.26 o 
  12   6   3       37.86       24.13     13.30 o 
  13   6   3     1163.48     1114.23    131.45 o 
  14   6   3        0.57       20.23     30.22 o 
  15   6   3     1365.20     1469.80    232.81 o 
  16   6   3       39.95      -30.57     29.30 o 
  17   6   3      401.30      417.65    128.11 o 
  18   6   3      168.77      217.54     91.90 o 
  19   6   3     1613.24     1708.47    323.47 o 
  20   6   3       24.87      -52.05    139.10 o 
  21   6   3        7.19       46.69     81.45 o 
  22   6   3       62.07     -186.36    162.27 o 
  23   6   3      270.78      637.51    277.16 o 
 -25   7   3      223.13      564.59    271.57 o 
 -24   7   3      404.79      437.13    186.33 o 
 -23   7   3      107.91       79.31    180.51 o 
 -22   7   3        9.52       -9.77     80.28 o 
 -21   7   3       36.70       50.24     47.59 o 
 -20   7   3       72.61       43.00    138.39 o 
 -19   7   3      292.82      245.33    159.39 o 
 -18   7   3      743.21     1124.60    331.99 o 
 -17   7   3      111.88      215.78    112.25 o 
 -16   7   3      983.90     1171.80    210.26 o 
 -15   7   3       71.58       82.94     56.13 o 
 -14   7   3     3294.81     3697.88    431.81 o 
 -13   7   3      656.81      781.82    161.15 o 
 -12   7   3       68.99       14.82     72.30 o 
 -11   7   3      851.46     1019.73    217.58 o 
 -10   7   3     4104.15     4098.29    421.12 o 
  -9   7   3       31.36       -5.84     56.24 o 
  -8   7   3     7390.78     7742.29    762.91 o 
  -7   7   3     1876.28     1937.92    376.61 o 
  -6   7   3     2997.78     2714.29    180.99 o 
  -5   7   3       22.27       15.56     19.26 o 
  -4   7   3      607.80      469.58     68.71 o 
  -3   7   3      895.90      802.07    125.76 o 
  -2   7   3      487.50      499.22     75.12 o 
  -1   7   3      292.03      274.83     60.07 o 
   0   7   3     8079.05     8057.14    389.41 o 
   1   7   3      870.21      961.02    113.72 o 
   2   7   3     2161.59     2351.02    161.43 o 
   3   7   3      396.40      394.31     71.13 o 
   4   7   3     1318.67     1166.28    117.48 o 
   5   7   3      297.89      267.10     60.58 o 
   6   7   3      355.42      205.56    131.98 o 
   7   7   3        7.41       20.71     23.33 o 
   8   7   3    11173.24    10934.29    440.32 o 
   9   7   3        0.94        8.29     20.05 o 
  10   7   3       43.10       37.40     29.69 o 
  11   7   3      161.62      147.31     42.62 o 
  12   7   3       25.43       -0.83     23.12 o 
  13   7   3       21.60        8.82     36.21 o 
  14   7   3      968.99      794.89    109.83 o 
  15   7   3       48.56       44.32     27.63 o 
  16   7   3     1283.24     1562.92    248.61 o 
  17   7   3      215.23      380.04    128.77 o 
  18   7   3       18.13       70.89     78.81 o 
  19   7   3        5.14       84.23     75.70 o 
  20   7   3      755.70      704.78    308.13 o 
  21   7   3       45.99      222.83    210.55 o 
  22   7   3       18.98       55.26     63.88 o 
 -24   8   3       44.30      100.74     85.57 o 
 -23   8   3       47.91       -2.35    115.74 o 
 -22   8   3      358.83      501.70    270.88 o 
 -21   8   3      214.31      262.02    220.43 o 
 -20   8   3      474.93      672.07    206.08 o 
 -19   8   3      758.26     1065.33    357.16 o 
 -18   8   3       92.90      102.40    135.24 o 
 -17   8   3       88.28      120.60     89.11 o 
 -16   8   3     5536.75     5552.08    471.03 o 
 -15   8   3      298.10      356.85    111.80 o 
 -14   8   3        7.71       72.85     80.78 o 
 -13   8   3     1820.16     1885.65    244.11 o 
 -12   8   3      798.91      640.80    225.92 o 
 -11   8   3      248.99      162.24    108.42 o 
 -10   8   3      315.45      192.69    143.67 o 
  -9   8   3      100.83       53.62    118.58 o 
  -8   8   3     3429.55     3033.06    368.83 o 
  -7   8   3      586.58      515.47     88.23 o 
  -6   8   3      173.69      199.22     50.87 o 
  -5   8   3      972.59      822.33     98.70 o 
  -4   8   3       47.23       55.46     29.15 o 
  -3   8   3      201.27      216.28     53.21 o 
  -2   8   3     8971.86     8567.38    346.68 o 
  -1   8   3     1827.02     1763.58    163.97 o 
   0   8   3      218.10      210.85     56.82 o 
   1   8   3        3.05        6.27     48.26 o 
   2   8   3     2067.38     2148.20    166.92 o 
   3   8   3        9.65        8.75     23.66 o 
   4   8   3      439.68      484.28     84.15 o 
   5   8   3       30.19       74.09     34.68 o 
   6   8   3     4693.30     5469.91    317.91 o 
   7   8   3      118.66       83.95     33.91 o 
   8   8   3       26.34      -14.04     22.76 o 
   9   8   3      818.24      939.95    119.72 o 
  10   8   3        3.32      -27.32     24.58 o 
  11   8   3       42.45       -6.53     41.23 o 
  12   8   3     2596.11     2555.41    229.51 o 
  13   8   3      169.63      135.61     81.63 o 
  14   8   3      310.45      186.07     61.45 o 
  15   8   3      164.66      292.24    138.32 o 
  16   8   3      961.20     1110.85    248.53 o 
  17   8   3       55.23       71.59     94.23 o 
  18   8   3       21.83     -342.76    228.50 o 
  19   8   3      303.48      286.69    174.31 o 
  20   8   3      628.77      483.16    246.30 o 
  21   8   3        4.65     -106.31    128.40 o 
 -23   9   3      133.11      262.32    164.92 o 
 -22   9   3       33.50       50.08     93.12 o 
 -21   9   3       64.79      110.82    113.69 o 
 -20   9   3      189.51      500.13    184.30 o 
 -19   9   3      968.52      935.78    336.27 o 
 -18   9   3      120.51      165.87    149.91 o 
 -17   9   3      148.79       -6.08    153.44 o 
 -16   9   3      574.53      503.70    139.41 o 
 -15   9   3       86.67      186.76     82.89 o 
 -14   9   3       37.59      153.32     85.63 o 
 -13   9   3     2645.61     3149.82    557.14 o 
 -12   9   3       52.19       30.15     84.92 o 
 -11   9   3       33.58       -8.62     52.69 o 
 -10   9   3       94.35      380.84    194.56 o 
  -9   9   3     4177.13     3772.22    580.54 o 
  -8   9   3      293.01      428.09    215.64 o 
  -7   9   3    10415.49    10849.89    460.17 o 
  -6   9   3      343.03      403.71    105.29 o 
  -5   9   3      332.09      356.69     71.00 o 
  -4   9   3      101.63      110.10     58.05 o 
  -3   9   3     8182.79     8030.77    351.48 o 
  -2   9   3       66.89       94.78     60.93 o 
  -1   9   3      810.91      652.10    101.85 o 
   0   9   3        4.47      -12.42     31.34 o 
   1   9   3     2815.85     2949.00    239.27 o 
   2   9   3       38.83       25.58     49.05 o 
   3   9   3     5012.87     4528.54    293.58 o 
   4   9   3        0.42        7.46     40.47 o 
   5   9   3      853.09      942.94    134.18 o 
   6   9   3        5.36       -8.47     39.15 o 
   7   9   3      584.07      566.32     96.82 o 
   8   9   3       98.43      151.81     48.11 o 
   9   9   3      958.03      781.33    114.16 o 
  10   9   3      353.95      364.01     82.71 o 
  11   9   3     1023.72      889.72    135.28 o 
  12   9   3      420.41      419.94     91.96 o 
  13   9   3       12.06      -54.22     55.01 o 
  14   9   3       98.82        7.36    148.07 o 
  15   9   3      265.43      143.08     70.58 o 
  16   9   3        1.18       65.77     83.94 o 
  17   9   3      767.97     1236.74    425.96 o 
  18   9   3       20.69      -70.10    142.77 o 
  19   9   3     1475.71     1613.05    480.19 o 
  20   9   3       54.18     -187.41    169.65 o 
 -22  10   3        0.08      -83.94     78.69 o 
 -21  10   3      232.98      293.62    160.15 o 
 -20  10   3     1139.97     1334.22    503.25 o 
 -19  10   3      122.21      309.92    136.61 o 
 -18  10   3      783.95     1488.60    427.25 o 
 -17  10   3      271.41      193.73    131.00 o 
 -16  10   3      143.58       96.93     99.87 o 
 -15  10   3      557.88      469.28    230.41 o 
 -14  10   3      143.10      360.36    161.42 o 
 -13  10   3       81.56      126.98    115.84 o 
 -12  10   3      914.03      756.82    254.84 o 
 -11  10   3       52.26       62.85    152.17 o 
 -10  10   3      131.27      124.74    121.16 o 
  -9  10   3        7.91      -61.61    127.38 o 
  -8  10   3      234.80      224.94     39.74 o 
  -7  10   3      130.57      158.09     51.22 o 
  -6  10   3     1512.77     1476.48    145.49 o 
  -5  10   3       84.62       73.74     50.79 o 
  -4  10   3     1738.83     1888.62    177.54 o 
  -3  10   3      701.44      644.54    109.08 o 
  -2  10   3     1433.03     1487.69    167.19 o 
  -1  10   3      782.60      838.17    126.03 o 
   0  10   3       61.17      138.43     64.43 o 
   1  10   3      309.55      323.22    100.71 o 
   2  10   3     4793.07     4597.50    317.14 o 
   3  10   3      585.64      894.05    161.01 o 
   4  10   3     1146.23     1241.33    197.48 o 
   5  10   3       29.58       75.79     41.79 o 
   6  10   3      454.09      656.23    105.69 o 
   7  10   3      726.35      702.60    110.36 o 
   8  10   3       53.80       56.11     34.15 o 
   9  10   3      618.46      831.30    129.85 o 
  10  10   3      123.27       84.07     60.04 o 
  11  10   3      270.57      283.33    116.91 o 
  12  10   3      203.31       31.87     94.68 o 
  13  10   3       13.32      -28.55    128.21 o 
  14  10   3        0.48      -31.79    132.03 o 
  15  10   3      478.49      375.50    152.33 o 
  16  10   3      307.42      145.83     83.48 o 
  17  10   3        3.39       -2.14     60.41 o 
  18  10   3        0.06      -60.13    208.36 o 
 -20  11   3        0.07       -2.85     88.57 o 
 -19  11   3       65.21       15.63    281.55 o 
 -18  11   3      280.44      293.38    147.18 o 
 -17  11   3       39.65     -213.91    163.74 o 
 -16  11   3       81.04      122.62    123.85 o 
 -15  11   3       11.25      -47.88    114.39 o 
 -14  11   3        9.10       35.96     68.93 o 
 -13  11   3      132.10      129.10    121.33 o 
 -12  11   3        7.23      -75.42    148.01 o 
 -11  11   3       19.83     -181.63    135.99 o 
 -10  11   3      324.08      462.51    228.33 o 
  -9  11   3       28.65      188.59    108.68 o 
  -8  11   3     2029.77     1952.95    144.43 o 
  -7  11   3       16.59       -4.42     24.25 o 
  -6  11   3     7440.12     7520.58    351.30 o 
  -5  11   3        0.91       51.64     70.35 o 
  -4  11   3      850.91      900.60    132.09 o 
  -3  11   3      179.83      172.12     66.67 o 
  -2  11   3      804.10      796.13    160.78 o 
  -1  11   3       27.06       22.08     27.51 o 
   0  11   3       27.70      -31.09     33.95 o 
   1  11   3       20.86        3.45     31.56 o 
   2  11   3       18.96        9.10     28.95 o 
   3  11   3       38.75       16.44     95.49 o 
   4  11   3     2771.95     3139.93    328.55 o 
   5  11   3       36.21       97.34     71.16 o 
   6  11   3        3.02       21.95     21.52 o 
   7  11   3        0.13      -34.75     49.17 o 
   8  11   3        1.38       -8.56     19.53 o 
   9  11   3       52.51       73.54    143.59 o 
  10  11   3      402.77      474.09    175.27 o 
  11  11   3        0.47       -6.74     64.78 o 
  12  11   3      236.96      311.52    126.36 o 
  13  11   3       63.11      149.25     54.05 o 
  14  11   3      411.27      345.41    136.77 o 
  15  11   3       70.94      -59.08    146.07 o 
  16  11   3      111.26       42.88     47.97 o 
  17  11   3        0.01        5.61    108.83 o 
 -19  12   3      428.98     1113.36    415.11 o 
 -18  12   3      355.56      358.68    160.64 o 
 -17  12   3      173.91      -29.55     69.61 o 
 -16  12   3      289.15      406.11    210.53 o 
 -15  12   3      179.01      253.09    183.36 o 
 -14  12   3      199.61      324.97    184.77 o 
 -13  12   3      209.01      220.97    136.31 o 
 -12  12   3      910.10     1202.55    369.17 o 
 -11  12   3      211.78      477.72    236.94 o 
 -10  12   3        0.03      118.03     72.94 o 
  -9  12   3        0.31       45.22     93.06 o 
  -8  12   3       33.79      -25.15    195.72 o 
  -7  12   3      135.69      156.82     79.64 o 
  -6  12   3        2.89       86.77     33.79 o 
  -5  12   3       41.67       15.49     31.39 o 
  -4  12   3      495.50      533.22    106.67 o 
  -3  12   3      225.96      242.11     87.53 o 
  -2  12   3     2433.09     2393.97    225.71 o 
  -1  12   3       24.21      107.71    150.03 o 
   0  12   3      465.54      534.41    111.06 o 
   1  12   3      145.29      320.84    103.59 o 
   2  12   3     4793.35     5258.14    321.74 o 
   3  12   3      290.70      491.56    134.81 o 
   4  12   3      266.84      308.14     96.20 o 
   5  12   3       23.54        8.61     47.68 o 
   6  12   3       99.10       23.22     74.55 o 
   7  12   3        0.66       19.15     55.52 o 
   8  12   3      370.89      435.18    219.53 o 
   9  12   3       35.96       23.27     37.68 o 
  10  12   3       31.53      237.80    128.21 o 
  11  12   3      109.51       44.08     57.59 o 
  12  12   3       34.08       35.54     45.10 o 
  13  12   3       53.94       31.21     70.59 o 
  14  12   3        0.01      239.81    111.95 o 
  15  12   3       70.30       46.25    178.82 o 
  16  12   3      171.42      418.74    163.29 o 
 -17  13   3      174.50      243.80    178.19 o 
 -16  13   3      104.33      400.71    244.00 o 
 -15  13   3       53.60       69.51    134.54 o 
 -14  13   3       14.08      114.56     37.16 o 
 -13  13   3     1242.81     1485.30    422.89 o 
 -12  13   3      106.60      372.63    226.04 o 
 -11  13   3      695.93      558.24    263.26 o 
 -10  13   3        8.51     -127.71    138.80 o 
  -9  13   3      845.69      748.79    297.85 o 
  -8  13   3      143.48      452.77    249.94 o 
  -7  13   3     3471.59     3973.56    670.66 o 
  -6  13   3        2.09       10.26     58.41 o 
  -5  13   3      593.71      623.25    111.59 o 
  -4  13   3       26.13       72.93     39.63 o 
  -3  13   3      172.48      198.62     67.66 o 
  -2  13   3        3.63       -6.34     22.82 o 
  -1  13   3       30.74      -31.43     39.43 o 
   0  13   3       45.09        5.29     26.90 o 
   1  13   3      309.36      415.40    111.14 o 
   2  13   3       75.15      149.36     64.45 o 
   3  13   3     1229.94     1486.39    205.88 o 
   4  13   3       38.85      169.30     69.86 o 
   5  13   3     1866.29     2003.13    252.69 o 
   6  13   3       64.98      173.52     82.47 o 
   7  13   3      714.93      847.58    196.48 o 
   8  13   3       23.90       79.31     69.48 o 
   9  13   3        4.73       44.55    104.75 o 
  10  13   3        0.22       61.05     76.42 o 
  11  13   3      279.48      318.88    117.40 o 
  12  13   3        4.79      154.50     96.71 o 
  13  13   3       45.10       46.46     94.06 o 
  14  13   3       17.84      165.61     81.92 o 
 -15  14   3       96.27      -27.23     65.91 o 
 -14  14   3       92.59      145.35    140.16 o 
 -13  14   3      552.42      924.85    350.96 o 
 -12  14   3       72.54      205.98    142.33 o 
 -11  14   3       17.07        4.96     97.26 o 
 -10  14   3      343.09      862.27    314.79 o 
  -9  14   3       26.98        5.48     31.00 o 
  -8  14   3      309.81      421.16    243.49 o 
  -7  14   3        5.24      -44.99    128.20 o 
  -6  14   3       33.35      144.73    172.22 o 
  -5  14   3      678.28      863.54    331.13 o 
  -4  14   3      105.58      101.46    138.60 o 
  -3  14   3       65.94      275.98    166.74 o 
  -2  14   3      238.69      356.35    126.67 o 
  -1  14   3        0.09       69.62     76.92 o 
   0  14   3        4.43      -35.45     51.32 o 
   1  14   3        5.47      -10.94    157.51 o 
   2  14   3       46.27       54.77     73.37 o 
   3  14   3     1040.26     1527.55    232.67 o 
   4  14   3      636.79     1082.38    184.45 o 
   5  14   3       16.77       73.49     55.94 o 
   6  14   3      615.97     1039.87    187.50 o 
   7  14   3       33.70      -21.17     57.05 o 
   8  14   3       29.84      230.90     95.45 o 
   9  14   3      100.66      383.11    188.07 o 
  10  14   3      234.86      446.27    154.29 o 
  11  14   3        5.00      -49.74    275.65 o 
  12  14   3      463.28      726.44    217.66 o 
 -11  15   3        1.07      125.47     87.27 o 
 -10  15   3      468.28      348.36    202.89 o 
  -9  15   3       65.81       40.04    134.32 o 
  -8  15   3     1413.58     1726.22    492.54 o 
  -7  15   3        0.64      -63.47     95.27 o 
  -6  15   3      168.26      223.65    204.42 o 
  -5  15   3        0.59     -153.58    139.20 o 
  -4  15   3        0.22       46.57     80.55 o 
  -3  15   3      156.21      506.07    246.48 o 
  -2  15   3       41.38      -60.33     87.35 o 
  -1  15   3        0.30      -92.01    109.03 o 
   0  15   3       18.04      -19.13     56.46 o 
   1  15   3       47.45       69.61    231.32 o 
   2  15   3      596.09     1075.67    236.66 o 
   3  15   3       36.22      384.45    151.45 o 
   4  15   3      840.35      868.41    410.25 o 
   5  15   3        1.19       22.60    142.49 o 
   6  15   3       69.97      136.25    186.01 o 
   7  15   3       15.38       69.62    237.42 o 
   8  15   3      221.88      542.22    258.15 o 
  -5  16   3        0.24      203.61    146.90 o 
  -4  16   3       22.20     -118.96    126.21 o 
  -3  16   3      143.83      -84.54    107.16 o 
  -2  16   3        2.95        9.88    122.16 o 
  -1  16   3      874.36     1197.71    391.73 o 
   0  16   3       38.67      124.89    163.61 o 
 -28   0   4      249.74      226.12    154.41 o 
 -27   0   4      414.02      356.40    188.42 o 
 -26   0   4      474.87      760.40    261.26 o 
 -25   0   4      288.77      574.01    231.72 o 
 -24   0   4     4293.08     4856.94    639.75 o 
 -23   0   4       23.63       53.70     66.79 o 
 -22   0   4     1047.87     1548.89    339.46 o 
 -21   0   4       17.52       44.90     72.60 o 
 -20   0   4     1809.95     2111.45    377.25 o 
 -19   0   4     3164.00     3211.85    338.85 o 
 -18   0   4     5146.09     5244.13    466.78 o 
 -17   0   4      824.86      681.45    158.53 o 
 -16   0   4     1018.67      786.50    163.39 o 
 -15   0   4       10.62       56.02     48.59 o 
 -14   0   4    10127.42    11038.09    582.59 o 
 -13   0   4      347.83      368.80    101.75 o 
 -12   0   4     3535.97     3643.74    307.90 o 
 -11   0   4     2345.55     2655.67    249.72 o 
 -10   0   4       49.47      234.43     71.01 o 
  -9   0   4     2416.45     2994.43    237.82 o 
  -8   0   4    26299.90    28118.45   1345.62 o 
  -7   0   4     1150.01     1321.62    144.76 o 
  -6   0   4    17555.82    20251.29    536.82 o 
  -5   0   4     1510.97     1761.81    177.75 o 
  -4   0   4   196030.33   258740.95   9694.30 o 
  -3   0   4       22.85       94.55     56.07 o 
  -2   0   4   179756.42   247338.38   2526.52 o 
  -1   0   4     1317.64     1809.07    223.17 o 
   0   0   4    10041.67    13493.41    622.34 o 
   1   0   4      139.34      152.96     69.05 o 
   2   0   4    58057.67    66198.65   1421.52 o 
   3   0   4       56.19       87.65     48.06 o 
   4   0   4      669.90      740.40    163.09 o 
   5   0   4       42.69      128.25     73.58 o 
   6   0   4    39858.63    41399.52    913.79 o 
   7   0   4        7.64        7.07     22.90 o 
   8   0   4    16445.13    14833.33    587.62 o 
   9   0   4      199.83      109.53    135.88 o 
  10   0   4       69.92       39.98     18.53 o 
  11   0   4       10.23      -29.87     54.69 o 
  12   0   4       15.41       88.35     58.35 o 
  13   0   4      437.55      541.39    127.41 o 
  14   0   4     4038.22     3833.08    523.49 o 
  15   0   4       11.07       76.61     77.62 o 
  16   0   4       54.20       37.95    104.03 o 
  17   0   4       76.29       39.87     35.72 o 
  18   0   4     2230.60     2155.41    437.73 o 
  19   0   4       10.71      189.91    138.94 o 
  20   0   4        0.51      -32.85     80.76 o 
  21   0   4      346.09      212.07    155.35 o 
  22   0   4      984.07      879.16    318.81 o 
  23   0   4      232.38       74.54     95.75 o 
  24   0   4     1518.86     1406.91    415.83 o 
  25   0   4       62.02       -2.16     44.60 o 
 -28   1   4       15.08      -41.64     72.48 o 
 -27   1   4       78.85       37.67    137.84 o 
 -26   1   4       35.79       92.16     57.72 o 
 -25   1   4       51.59      -19.62     47.62 o 
 -24   1   4        2.11       -3.68     21.98 o 
 -23   1   4        3.80        6.43     33.18 o 
 -22   1   4      615.71      598.30    155.11 o 
 -21   1   4       23.38      -35.12     31.43 o 
 -20   1   4      776.66      678.36    118.97 o 
 -19   1   4     1425.50     1437.38    179.85 o 
 -18   1   4      390.77      446.66     99.23 o 
 -17   1   4     4315.72     4609.37    306.42 o 
 -16   1   4      663.86      525.62     91.34 o 
 -15   1   4      453.54      356.30     73.22 o 
 -14   1   4       93.47      142.04     49.30 o 
 -13   1   4       49.29       87.43     35.63 o 
 -12   1   4    10477.57    10502.14    366.44 o 
 -11   1   4    16929.64    16257.61    435.20 o 
 -10   1   4      750.74      770.93     90.31 o 
  -9   1   4     5431.67     5419.61    228.62 o 
  -8   1   4      733.84      872.80     86.23 o 
  -7   1   4     5590.74     6440.66    221.04 o 
  -6   1   4     9243.02    11158.13    413.48 o 
  -5   1   4    37159.30    45153.92    720.62 o 
  -4   1   4    13774.10    15248.77    499.37 o 
  -3   1   4    15577.30    16340.49    679.84 o 
  -2   1   4    36511.99    49042.74    644.75 o 
  -1   1   4     8060.34     9349.45    368.10 o 
   0   1   4       51.16       29.21     14.67 o 
   1   1   4     1050.68      826.82    116.01 o 
   2   1   4     1313.61     1798.04    257.56 o 
   3   1   4    10296.51    10028.37    416.85 o 
   4   1   4      631.86      595.85     84.42 o 
   5   1   4        0.83        5.16     21.25 o 
   6   1   4       98.96       79.22     47.64 o 
   7   1   4      874.58      995.66    119.82 o 
   8   1   4     2119.58     1771.06    155.75 o 
   9   1   4      572.19      671.72    103.17 o 
  10   1   4      306.20       93.54    100.19 o 
  11   1   4        8.09      -28.36     41.44 o 
  12   1   4       53.03       39.23     19.03 o 
  13   1   4        0.77      -53.47    142.85 o 
  14   1   4     1644.35     1692.03    197.42 o 
  15   1   4     9154.51     9724.11    484.65 o 
  16   1   4     1106.48     1014.65    200.57 o 
  17   1   4     1030.78      955.02    199.55 o 
  18   1   4      203.24       91.76     60.94 o 
  19   1   4      457.40      397.27    167.67 o 
  20   1   4     2484.71     2676.03    363.95 o 
  21   1   4     4147.09     4951.12    512.36 o 
  22   1   4       60.61      152.96     90.18 o 
  23   1   4        1.28      -73.91     49.28 o 
  24   1   4      439.27      412.39    178.81 o 
  25   1   4        4.90       38.31     51.34 o 
 -28   2   4        4.30      301.32    191.21 o 
 -27   2   4        0.76     -162.44    137.68 o 
 -26   2   4       12.80       84.68     57.66 o 
 -25   2   4      414.37      518.93    154.03 o 
 -24   2   4      430.33      367.97    118.67 o 
 -23   2   4      925.79     1301.91    190.34 o 
 -22   2   4       20.45      123.68     81.20 o 
 -21   2   4      344.10      295.35     85.36 o 
 -20   2   4      221.50      135.95     53.75 o 
 -19   2   4       53.13       60.48     57.40 o 
 -18   2   4     1367.79     1219.16    160.83 o 
 -17   2   4     2880.35     3194.25    273.82 o 
 -16   2   4      155.64      195.00     54.15 o 
 -15   2   4      306.41      282.82     63.24 o 
 -14   2   4      248.88      316.48     79.38 o 
 -13   2   4     1830.58     1557.14    174.22 o 
 -12   2   4      248.03      276.96     60.06 o 
 -11   2   4     6252.83     6569.10    305.95 o 
 -10   2   4     1336.78     1179.30    125.60 o 
  -9   2   4     2744.08     3137.00    188.91 o 
  -8   2   4     1337.11     1418.76    118.44 o 
  -7   2   4    21380.57    22414.02    724.60 o 
  -6   2   4      166.01      113.39     23.02 o 
  -5   2   4     3270.66     3660.11    133.36 o 
  -4   2   4      873.80      952.48     60.64 o 
  -3   2   4    63877.71    59991.30   2533.79 o 
  -2   2   4      158.99      386.80     61.33 o 
  -1   2   4    10258.81     9813.40    347.23 o 
   0   2   4     1140.80     1547.88    122.74 o 
   1   2   4    51430.66    53075.38   2015.14 o 
   2   2   4      848.60     1155.92    113.50 o 
   3   2   4    57259.80    56329.75    979.04 o 
   4   2   4       67.25      106.28     31.16 o 
   5   2   4      583.98      406.02     58.85 o 
   6   2   4      468.76      539.76     75.12 o 
   7   2   4    16070.80    16532.67    432.05 o 
   8   2   4       82.73       30.94     21.79 o 
   9   2   4       81.54       41.64     14.36 o 
  10   2   4        8.03        4.65     15.99 o 
  11   2   4       46.93       -1.28     35.40 o 
  12   2   4       27.44       35.42     27.51 o 
  13   2   4      323.52      296.61    100.99 o 
  14   2   4      178.59      120.28     41.91 o 
  15   2   4      120.02      134.16     70.61 o 
  16   2   4      241.35      330.93    114.76 o 
  17   2   4      870.85      896.83    190.32 o 
  18   2   4      295.91      290.36    110.43 o 
  19   2   4       13.78      -53.90     35.94 o 
  20   2   4      258.77      253.96    142.74 o 
  21   2   4     1079.42     1133.96    336.29 o 
  22   2   4        2.63       86.22     57.19 o 
  23   2   4       97.24       80.05    170.01 o 
  24   2   4      126.39      286.65    128.07 o 
  25   2   4       42.72      -38.42    151.61 o 
 -28   3   4      328.06       22.16    117.64 o 
 -27   3   4       33.87      -30.97     64.66 o 
 -26   3   4      442.11      590.91    261.51 o 
 -25   3   4      151.18      356.87    216.37 o 
 -24   3   4      517.71      635.12    138.31 o 
 -23   3   4        1.15       11.58     36.67 o 
 -22   3   4       20.99      -21.89     39.28 o 
 -21   3   4      256.74      150.08     39.53 o 
 -20   3   4      610.30      529.32    121.72 o 
 -19   3   4      253.21      248.05     86.37 o 
 -18   3   4     7510.36     7900.82    398.57 o 
 -17   3   4      425.82      516.72     96.41 o 
 -16   3   4      747.60      790.30    115.55 o 
 -15   3   4     3706.33     3037.96    196.85 o 
 -14   3   4       77.25      118.45     36.14 o 
 -13   3   4     5573.64     5320.91    254.32 o 
 -12   3   4     1951.64     1807.72    138.94 o 
 -11   3   4      626.23      614.35    118.65 o 
 -10   3   4    14299.42    13780.77    606.65 o 
  -9   3   4      887.60      910.41    132.52 o 
  -8   3   4     1194.39     1229.23     93.66 o 
  -7   3   4     2472.76     2650.52    128.17 o 
  -6   3   4     6886.18     6207.19    263.56 o 
  -5   3   4      341.72      435.49     50.24 o 
  -4   3   4      257.50      478.04     59.34 o 
  -3   3   4      708.62      487.80     61.83 o 
  -2   3   4      923.51      897.17    159.08 o 
  -1   3   4     4900.19     5054.94    165.53 o 
   0   3   4      285.87      183.49     34.32 o 
   1   3   4     1349.52     1503.28     93.51 o 
   2   3   4      132.33      200.59     36.56 o 
   3   3   4     2228.23     1990.05    132.44 o 
   4   3   4      823.24      649.85     77.33 o 
   5   3   4      298.13      434.83     63.65 o 
   6   3   4     5946.83     6979.08    275.43 o 
   7   3   4     5011.90     5017.49    242.87 o 
   8   3   4     5443.43     5694.66    302.76 o 
   9   3   4      300.34      369.30     79.77 o 
  10   3   4     1480.92     1556.89    166.69 o 
  11   3   4      152.68       85.91     31.62 o 
  12   3   4     1069.01     1107.92    159.73 o 
  13   3   4      466.34      404.78    110.58 o 
  14   3   4     2173.76     2609.63    315.61 o 
  15   3   4      626.04      768.75    158.17 o 
  16   3   4      813.11      880.04    145.43 o 
  17   3   4     2493.82     2683.99    343.02 o 
  18   3   4        3.02       22.11     63.24 o 
  19   3   4      142.23       83.27    261.99 o 
  20   3   4     2002.42     2872.22    381.58 o 
  21   3   4       12.15       66.15    138.41 o 
  22   3   4      803.86     1115.34    247.73 o 
  23   3   4       10.43      184.04    111.88 o 
  24   3   4      251.62      202.50    310.24 o 
 -28   4   4      240.45      461.70    239.99 o 
 -27   4   4       24.83     -116.87    125.69 o 
 -26   4   4      181.25      261.73    186.09 o 
 -25   4   4       23.96      -13.96     53.00 o 
 -24   4   4      121.84      -67.10    112.22 o 
 -23   4   4      543.45      651.29    134.41 o 
 -22   4   4      514.84      674.39    132.31 o 
 -21   4   4      316.97      286.47     76.52 o 
 -20   4   4      910.23      893.46    258.89 o 
 -19   4   4        7.18       23.05     35.20 o 
 -18   4   4        0.11       -4.85     39.78 o 
 -17   4   4      538.44      717.02    105.12 o 
 -16   4   4     7551.49     7965.79    564.89 o 
 -15   4   4     2459.44     2479.35    176.04 o 
 -14   4   4      216.00      218.53     46.79 o 
 -13   4   4      809.07      959.31    135.02 o 
 -12   4   4    12369.92    12347.21    452.71 o 
 -11   4   4      299.11      349.10     93.30 o 
 -10   4   4    11889.59    11708.57    493.06 o 
  -9   4   4     1185.58     1271.73    152.47 o 
  -8   4   4      699.92      640.10     99.53 o 
  -7   4   4       21.33       67.62     35.10 o 
  -6   4   4    15414.51    15142.20    308.44 o 
  -5   4   4      675.89      697.56     65.85 o 
  -4   4   4     5863.36     4537.18    236.75 o 
  -3   4   4      241.91      381.09     56.69 o 
  -2   4   4    20317.26    17922.45    454.85 o 
  -1   4   4       53.00       70.33     18.46 o 
   0   4   4      172.39      260.86     43.80 o 
   1   4   4        1.18       36.12     19.02 o 
   2   4   4     1072.22     1039.29     95.02 o 
   3   4   4      391.45      348.57     51.01 o 
   4   4   4    15015.14    14003.99    341.09 o 
   5   4   4      611.07      513.68     70.99 o 
   6   4   4    19747.18    20123.85    480.41 o 
   7   4   4      121.37      131.30     39.66 o 
   8   4   4     4912.11     5177.32    294.95 o 
   9   4   4      643.65      788.77    117.30 o 
  10   4   4      138.27      320.02     76.91 o 
  11   4   4       43.63       58.02     35.04 o 
  12   4   4     3410.72     3434.08    287.08 o 
  13   4   4       91.50       42.15     27.77 o 
  14   4   4      129.51       91.37     86.42 o 
  15   4   4      164.28      193.83     70.01 o 
  16   4   4       65.65      144.99     44.36 o 
  17   4   4       63.14       74.36     45.38 o 
  18   4   4       80.81       36.82     37.72 o 
  19   4   4      219.30      342.18    122.45 o 
  20   4   4      232.73      474.01    153.53 o 
  21   4   4        6.00      -45.00     51.31 o 
  22   4   4      604.84      752.02    201.06 o 
  23   4   4       86.13      -36.63     35.84 o 
  24   4   4      314.21      574.37    273.95 o 
 -27   5   4       21.03       13.10    125.30 o 
 -26   5   4      300.73      305.12    167.19 o 
 -25   5   4       16.09      -25.15     46.13 o 
 -24   5   4        3.74      -79.68     94.45 o 
 -23   5   4       16.65      -61.12     92.78 o 
 -22   5   4      332.87      383.88    150.47 o 
 -21   5   4      717.32      684.05    139.95 o 
 -20   5   4      269.57      274.03     78.35 o 
 -19   5   4     1901.24     2255.45    208.36 o 
 -18   5   4       82.08      183.55     51.74 o 
 -17   5   4     1838.56     1925.26    148.63 o 
 -16   5   4       53.72       51.40     19.92 o 
 -15   5   4    11901.73    12787.01    651.61 o 
 -14   5   4     1864.49     2150.22    255.68 o 
 -13   5   4     1699.41     1559.19    184.78 o 
 -12   5   4     1986.60     1835.36    216.08 o 
 -11   5   4       57.42       40.71     77.95 o 
 -10   5   4       75.28       38.55     29.11 o 
  -9   5   4       35.86       23.86     29.27 o 
  -8   5   4      735.32      751.29    106.64 o 
  -7   5   4     2174.53     1702.88    242.16 o 
  -6   5   4     1009.29      957.63     71.38 o 
  -5   5   4     1947.09     2241.66    177.02 o 
  -4   5   4     3749.11     3885.78    239.85 o 
  -3   5   4     1459.52     1752.47    171.00 o 
  -2   5   4      505.07      566.96     68.61 o 
  -1   5   4       18.38        9.79     11.52 o 
   0   5   4      225.31      177.53     36.00 o 
   1   5   4     7098.05     7256.72    238.50 o 
   2   5   4      479.41      374.50     56.56 o 
   3   5   4    10334.75    10574.10    322.01 o 
   4   5   4     1144.42     1375.91    119.67 o 
   5   5   4       51.62       72.34     14.19 o 
   6   5   4        0.04       26.40     13.94 o 
   7   5   4      697.49      297.91    239.91 o 
   8   5   4       47.72       24.23     24.26 o 
   9   5   4     2502.57     2619.10    216.69 o 
  10   5   4      111.30      103.04     45.81 o 
  11   5   4     6491.42     6556.06    479.30 o 
  12   5   4       58.22       32.10     32.11 o 
  13   5   4        1.10       11.83     49.18 o 
  14   5   4      242.47      336.23    120.31 o 
  15   5   4      922.31     1057.62    216.08 o 
  16   5   4      346.11      283.79     99.71 o 
  17   5   4     2623.75     2905.18    271.13 o 
  18   5   4      199.57      124.59     71.79 o 
  19   5   4      270.94      507.26    157.17 o 
  20   5   4       53.44      134.29     78.91 o 
  21   5   4        5.10       -3.06     41.82 o 
  22   5   4       39.67       86.50    112.49 o 
  23   5   4      188.77      597.77    304.18 o 
 -27   6   4      375.92      266.46    219.37 o 
 -26   6   4       54.76      494.54    266.32 o 
 -25   6   4      154.00      140.65    137.90 o 
 -24   6   4       16.62       26.39    189.47 o 
 -23   6   4      156.68      141.50     92.00 o 
 -22   6   4      404.64      256.52    113.06 o 
 -21   6   4       51.08      297.60    203.61 o 
 -20   6   4     1640.04     1869.28    447.70 o 
 -19   6   4     1010.22     1350.15    382.42 o 
 -18   6   4      311.71      395.35    121.57 o 
 -17   6   4        6.11      -20.53    150.48 o 
 -16   6   4        8.18      -11.62     62.52 o 
 -15   6   4       14.36       21.64     33.00 o 
 -14   6   4     5624.93     6137.58    440.11 o 
 -13   6   4    10285.20    10478.95    546.08 o 
 -12   6   4      255.84      229.80     71.96 o 
 -11   6   4      766.60      988.49    138.14 o 
 -10   6   4        2.15        8.56     31.81 o 
  -9   6   4       67.35       26.80     27.23 o 
  -8   6   4      161.30      217.50     60.84 o 
  -7   6   4       56.74       64.93     91.85 o 
  -6   6   4        1.03       33.03     18.52 o 
  -5   6   4      107.54       66.26     40.19 o 
  -4   6   4        0.20       21.25     17.78 o 
  -3   6   4      613.22      557.68     65.60 o 
  -2   6   4     2511.61     2472.76    148.52 o 
  -1   6   4    21773.23    20796.88    495.69 o 
   0   6   4      138.71      151.78     40.18 o 
   1   6   4      711.58      596.30     72.83 o 
   2   6   4        0.29       14.84     18.15 o 
   3   6   4     3975.94     3307.88    188.91 o 
   4   6   4      130.11      151.04     41.23 o 
   5   6   4      845.73      707.29     91.97 o 
   6   6   4      225.57      232.14     54.15 o 
   7   6   4      514.03      286.87    168.66 o 
   8   6   4       46.63       22.71     30.27 o 
   9   6   4       40.99       53.45     30.84 o 
  10   6   4        0.43       -5.62     18.82 o 
  11   6   4     1101.77     1045.72    128.56 o 
  12   6   4       60.47        1.17     22.11 o 
  13   6   4     2293.94     2811.08    323.76 o 
  14   6   4      346.11      236.58    106.27 o 
  15   6   4      762.64      818.82    183.17 o 
  16   6   4      131.86      166.57    134.23 o 
  17   6   4      614.90      685.45    212.37 o 
  18   6   4       46.20       13.57    101.17 o 
  19   6   4      777.17     1037.35    226.04 o 
  20   6   4        9.37       -3.67     75.73 o 
  21   6   4      117.09      173.10    135.69 o 
  22   6   4      162.77      445.46    254.99 o 
 -25   7   4       79.08      162.49    214.96 o 
 -24   7   4       72.31       14.05     52.01 o 
 -23   7   4       32.64       12.80    128.02 o 
 -22   7   4     1116.72     1847.68    344.31 o 
 -21   7   4      327.11      378.18    201.10 o 
 -20   7   4      367.86      319.78    201.56 o 
 -19   7   4        4.61      -31.98    132.36 o 
 -18   7   4        7.85       41.25     77.23 o 
 -17   7   4      340.17      372.93    118.42 o 
 -16   7   4     1663.71     1537.27    263.56 o 
 -15   7   4      983.32     1135.48    211.43 o 
 -14   7   4    12806.71    12917.96    647.12 o 
 -13   7   4      328.30      396.60    110.69 o 
 -12   7   4      108.48      148.23     64.94 o 
 -11   7   4      162.51      166.09     41.67 o 
 -10   7   4     1007.46      972.37    130.73 o 
  -9   7   4       76.91      104.49    126.34 o 
  -8   7   4     5063.49     4694.84    445.73 o 
  -7   7   4        0.03       -6.35     15.47 o 
  -6   7   4      958.87      921.38     97.04 o 
  -5   7   4       10.93       40.71     32.72 o 
  -4   7   4      634.13      648.23     79.22 o 
  -3   7   4      303.45      204.33     69.15 o 
  -2   7   4      113.10       63.53     25.01 o 
  -1   7   4       55.26       69.89     34.85 o 
   0   7   4     8103.52     7228.57    392.40 o 
   1   7   4      571.79      600.06     76.48 o 
   2   7   4       22.98       87.40     37.46 o 
   3   7   4       32.42       15.76     17.98 o 
   4   7   4     1210.71     1402.52    133.03 o 
   5   7   4       94.59       59.36     30.20 o 
   6   7   4      737.36      806.14    120.67 o 
   7   7   4     2073.88     2184.01    204.07 o 
   8   7   4      118.74      214.18     73.19 o 
   9   7   4       13.02        4.97     47.51 o 
  10   7   4     3467.64     3413.25    241.34 o 
  11   7   4       13.86       -9.67     44.29 o 
  12   7   4       17.51       -8.42     40.07 o 
  13   7   4       25.51      -58.36     38.90 o 
  14   7   4        0.47       38.41     35.33 o 
  15   7   4      447.73      520.03    142.40 o 
  16   7   4     2461.90     2512.37    329.24 o 
  17   7   4       73.51      167.72     86.52 o 
  18   7   4      994.68     1592.66    277.66 o 
  19   7   4      114.90      133.22     64.12 o 
  20   7   4      155.98     -276.35    197.24 o 
  21   7   4       22.34     -179.35    163.49 o 
 -24   8   4       18.88      -36.34    163.36 o 
 -23   8   4       15.64     -168.30    112.20 o 
 -22   8   4      388.88      843.13    242.57 o 
 -21   8   4      113.82      235.13    176.32 o 
 -20   8   4      535.07      209.33    115.16 o 
 -19   8   4     1817.69     1433.22    408.73 o 
 -18   8   4      570.17      326.29    205.20 o 
 -17   8   4      503.99      208.01    169.84 o 
 -16   8   4        6.62       77.87     65.66 o 
 -15   8   4       46.40       12.05     56.71 o 
 -14   8   4       24.94      103.56     62.54 o 
 -13   8   4      254.32      151.75     69.85 o 
 -12   8   4     3107.18     2881.37    289.02 o 
 -11   8   4     1301.46     1207.69    178.53 o 
 -10   8   4      564.11      836.32    285.98 o 
  -9   8   4     1405.19     1360.64    266.01 o 
  -8   8   4     1007.12      695.90    252.55 o 
  -7   8   4     1123.52     1045.71     96.82 o 
  -6   8   4     5594.53     5574.00    240.73 o 
  -5   8   4        1.46       24.38     35.89 o 
  -4   8   4     1523.41     1624.26    137.12 o 
  -3   8   4     1140.02      994.95    111.17 o 
  -2   8   4      468.84      537.22     84.28 o 
  -1   8   4      202.57      194.03     57.22 o 
   0   8   4       10.62       72.78     42.33 o 
   1   8   4       29.69       19.78     23.72 o 
   2   8   4     1749.76     1929.06    172.80 o 
   3   8   4       69.00       56.54     30.57 o 
   4   8   4     1372.61     1551.76    147.37 o 
   5   8   4     1996.72     1970.37    194.31 o 
   6   8   4       49.85       67.17     40.72 o 
   7   8   4       61.87       55.54     40.48 o 
   8   8   4     2159.56     2274.20    194.10 o 
   9   8   4      342.08      408.47     81.59 o 
  10   8   4     1036.24     1097.36    153.31 o 
  11   8   4       34.52        4.74     46.92 o 
  12   8   4        0.75       34.41     25.65 o 
  13   8   4       31.10        5.92     20.86 o 
  14   8   4      852.75      921.86    301.14 o 
  15   8   4      418.35      560.38    265.27 o 
  16   8   4      353.45      487.66    222.31 o 
  17   8   4        7.57      -45.09    102.21 o 
  18   8   4      186.57       18.53    106.32 o 
  19   8   4       28.63      -74.10    106.40 o 
  20   8   4       15.28        4.92     99.35 o 
 -23   9   4        3.16      -12.49    167.00 o 
 -22   9   4      223.13      461.48    173.57 o 
 -21   9   4       60.90      -41.05    129.06 o 
 -20   9   4       96.24       64.51    107.00 o 
 -19   9   4      291.69      184.25    128.86 o 
 -18   9   4       10.33      191.00    169.35 o 
 -17   9   4     1615.10     1776.91    452.01 o 
 -16   9   4        5.37      -63.44     42.29 o 
 -15   9   4        2.46      -21.27    178.18 o 
 -14   9   4       37.91       26.05     87.64 o 
 -13   9   4     3709.85     4246.96    364.98 o 
 -12   9   4       28.90       68.48     45.15 o 
 -11   9   4     1636.95     1664.70    393.62 o 
 -10   9   4      379.78      211.54    164.52 o 
  -9   9   4        1.03     -104.53     77.41 o 
  -8   9   4        2.43        0.15     16.10 o 
  -7   9   4       13.16       91.30     38.41 o 
  -6   9   4       36.67       31.34     23.19 o 
  -5   9   4     3751.84     3791.68    220.76 o 
  -4   9   4      968.89     1074.39    126.77 o 
  -3   9   4      132.96      149.43     51.83 o 
  -2   9   4       26.73       -7.26     43.76 o 
  -1   9   4     1498.24     1405.16    150.80 o 
   0   9   4      146.56      136.40     49.91 o 
   1   9   4      808.35      713.15    127.22 o 
   2   9   4      150.04      113.30     40.39 o 
   3   9   4      414.28      222.72    137.65 o 
   4   9   4        0.88        1.24     21.36 o 
   5   9   4       54.04       15.75     32.66 o 
   6   9   4        2.44       -8.52     21.29 o 
   7   9   4       51.55       34.55     30.45 o 
   8   9   4       21.22       23.72     19.47 o 
   9   9   4       11.68      -28.59     43.17 o 
  10   9   4       75.03        7.41     41.49 o 
  11   9   4     2526.38     2033.29    214.97 o 
  12   9   4        1.55       96.95    184.07 o 
  13   9   4      991.67      841.92    204.59 o 
  14   9   4       83.06       41.93     62.66 o 
  15   9   4      954.94      957.01    347.29 o 
  16   9   4       15.53     -246.30    179.76 o 
  17   9   4      109.96        1.50    131.33 o 
  18   9   4        2.78      -15.76     72.60 o 
  19   9   4       87.45        3.31    136.99 o 
 -22  10   4        6.33       58.92    173.63 o 
 -21  10   4      586.52      671.00    227.78 o 
 -20  10   4       99.35      158.69    160.19 o 
 -19  10   4       15.12      115.93    139.51 o 
 -18  10   4      326.74      541.83    255.41 o 
 -17  10   4     1431.06     1555.41    427.83 o 
 -16  10   4        0.69      -76.88    138.99 o 
 -15  10   4      785.68      751.04    290.06 o 
 -14  10   4        6.28     -102.81    110.44 o 
 -13  10   4       34.65       58.35     68.76 o 
 -12  10   4        9.40      -29.31     36.36 o 
 -11  10   4      241.15      176.90    125.39 o 
 -10  10   4     1333.06     1479.35    397.26 o 
  -9  10   4       27.68       31.90     72.68 o 
  -8  10   4      677.63      665.77     63.35 o 
  -7  10   4      647.96      700.45     95.87 o 
  -6  10   4       53.36       70.33     36.22 o 
  -5  10   4     1852.85     2244.24    178.18 o 
  -4  10   4      191.75      229.00     61.72 o 
  -3  10   4     1090.56     1001.36    123.80 o 
  -2  10   4        4.39        5.75     35.09 o 
  -1  10   4      271.97      278.24     66.88 o 
   0  10   4      416.32      531.75    111.40 o 
   1  10   4    15686.28    15689.25    652.62 o 
   2  10   4     3170.02     4065.22    338.99 o 
   3  10   4      584.70      715.13    142.36 o 
   4  10   4        8.76       19.45     57.29 o 
   5  10   4      380.58      432.77    123.32 o 
   6  10   4      589.04      484.04     89.43 o 
   7  10   4      184.31       27.07     49.66 o 
   8  10   4      274.42      213.92     58.93 o 
   9  10   4      738.31      991.78    204.64 o 
  10  10   4       84.92      132.38     90.29 o 
  11  10   4      136.35      131.66     72.80 o 
  12  10   4      167.93      288.95    121.68 o 
  13  10   4       20.05       46.27     84.39 o 
  14  10   4       35.92      -13.24     65.55 o 
  15  10   4      900.69      821.87    321.23 o 
  16  10   4        9.80      -67.03     52.50 o 
  17  10   4       22.72     -179.02    162.21 o 
  18  10   4      165.59      536.40    303.95 o 
 -20  11   4       30.04      319.44    201.12 o 
 -19  11   4       17.12       29.84     50.97 o 
 -18  11   4     1313.44     1661.54    456.88 o 
 -17  11   4        2.00      -34.63     73.33 o 
 -16  11   4     1087.35      734.67    296.95 o 
 -15  11   4      214.06      312.48    203.02 o 
 -14  11   4     1621.54     1621.02    428.97 o 
 -13  11   4      300.37      316.87    180.91 o 
 -12  11   4     2627.85     3590.13    637.89 o 
 -11  11   4      304.38      473.79    245.03 o 
 -10  11   4     9700.34    10856.64    625.74 o 
  -9  11   4        0.05       96.10     61.58 o 
  -8  11   4      535.62      356.80     81.21 o 
  -7  11   4       64.60       89.42     34.36 o 
  -6  11   4      202.44      227.11     54.79 o 
  -5  11   4       27.92       38.72     37.21 o 
  -4  11   4     2478.35     2884.73    223.03 o 
  -3  11   4        9.84       24.45     38.64 o 
  -2  11   4       48.43       64.17     72.74 o 
  -1  11   4       46.59       16.82     40.38 o 
   0  11   4       75.00       90.63     50.56 o 
   1  11   4      108.60       61.35     25.60 o 
   2  11   4      199.25       83.61     47.19 o 
   3  11   4        1.17       42.77     65.04 o 
   4  11   4      557.52      717.89    154.70 o 
   5  11   4      127.77      192.83     68.63 o 
   6  11   4        7.55       33.53     44.01 o 
   7  11   4        6.14       32.44     49.72 o 
   8  11   4      242.34      126.12    128.87 o 
   9  11   4        8.48      -67.62    185.76 o 
  10  11   4      100.05      186.81    168.87 o 
  11  11   4      162.40       97.17     60.42 o 
  12  11   4        4.41      -63.11     55.17 o 
  13  11   4        8.69      -18.00     57.02 o 
  14  11   4      528.92      824.31    215.70 o 
  15  11   4       18.37     -258.69    192.37 o 
  16  11   4       97.47      -73.15    107.72 o 
 -19  12   4      109.12      307.00    234.64 o 
 -18  12   4      293.80     -196.48    204.45 o 
 -17  12   4      218.03      237.83    180.90 o 
 -16  12   4      213.45      308.24    188.64 o 
 -15  12   4       17.45      261.34    195.67 o 
 -14  12   4       73.15      114.59    174.59 o 
 -13  12   4       60.36      -22.35     72.98 o 
 -12  12   4      160.93      100.17    112.63 o 
 -11  12   4        0.11     -164.09    142.97 o 
 -10  12   4      466.85      610.59    268.47 o 
  -9  12   4      155.07       46.08     75.24 o 
  -8  12   4       94.98      137.28    106.77 o 
  -7  12   4      146.20       90.26     29.82 o 
  -6  12   4     1030.68     1075.44    133.74 o 
  -5  12   4      280.16      336.32     79.24 o 
  -4  12   4     1408.80     1510.09    184.01 o 
  -3  12   4      558.76      655.20    139.78 o 
  -2  12   4      305.90      265.14     78.79 o 
  -1  12   4      430.47      498.29    105.42 o 
   0  12   4      261.43      231.62    104.97 o 
   1  12   4     3841.55     4301.54    287.85 o 
   2  12   4       91.28      325.01    181.53 o 
   3  12   4        9.34       45.81     34.88 o 
   4  12   4      204.08      172.29     64.16 o 
   5  12   4       12.91       14.77     18.57 o 
   6  12   4      416.50      463.98    138.27 o 
   7  12   4      515.35      715.59    171.91 o 
   8  12   4       88.88       -0.13    120.74 o 
   9  12   4      724.67      899.42    208.02 o 
  10  12   4      384.95      452.19    164.74 o 
  11  12   4       14.84       29.91     66.10 o 
  12  12   4       22.49      -54.18    159.91 o 
  13  12   4        0.39       62.79     57.76 o 
  14  12   4       50.31      -17.09     76.91 o 
  15  12   4      414.31      847.89    362.38 o 
 -17  13   4      408.97      669.82    302.26 o 
 -16  13   4       91.74      365.62    223.33 o 
 -15  13   4       66.02        7.40     87.24 o 
 -14  13   4       10.17      124.53    179.26 o 
 -13  13   4       53.13      211.66    183.45 o 
 -12  13   4      120.16      232.71    185.15 o 
 -11  13   4     2786.05     3376.26    659.67 o 
 -10  13   4       24.10      105.53    118.02 o 
  -9  13   4      871.72      946.48    346.90 o 
  -8  13   4       19.24      184.33    138.49 o 
  -7  13   4        7.75      112.85    121.03 o 
  -6  13   4        6.51      -91.79    126.89 o 
  -5  13   4       81.16       70.38     51.02 o 
  -4  13   4       41.53       11.52    108.81 o 
  -3  13   4      180.31      286.08     77.23 o 
  -2  13   4       19.51       66.78     25.54 o 
  -1  13   4      169.01      183.69     64.22 o 
   0  13   4       89.39      120.29     64.67 o 
   1  13   4        4.46       76.62     42.94 o 
   2  13   4      211.45      348.39     98.68 o 
   3  13   4      295.43      169.50    198.92 o 
   4  13   4       26.55       86.98     69.26 o 
   5  13   4      290.29      414.93    117.73 o 
   6  13   4        7.19      -33.92     79.18 o 
   7  13   4        0.91      -41.45     48.19 o 
   8  13   4        0.45       31.79     81.44 o 
   9  13   4        4.02       96.58     66.45 o 
  10  13   4        0.05       16.10     83.90 o 
  11  13   4       85.06       31.04    157.60 o 
  12  13   4        2.13      -24.07     48.71 o 
  13  13   4      121.80       58.83     89.94 o 
  14  13   4       52.07       96.43    105.83 o 
 -15  14   4      171.68      150.54    147.26 o 
 -14  14   4        1.64      -93.94    160.25 o 
 -13  14   4      100.99      528.56    268.21 o 
 -12  14   4      376.34      433.17    248.70 o 
 -11  14   4      183.81      145.27    143.13 o 
 -10  14   4        1.64      683.29    325.59 o 
  -9  14   4      281.59      113.28     62.84 o 
  -8  14   4        8.16      -40.09     76.75 o 
  -7  14   4        1.64      -85.52    106.39 o 
  -6  14   4       81.07      108.43    150.84 o 
  -5  14   4      721.79     1149.86    385.42 o 
  -4  14   4        4.31     -140.75    133.77 o 
  -3  14   4      162.48      263.25    138.26 o 
  -2  14   4        0.84      246.23    101.50 o 
  -1  14   4       68.58      288.10    117.44 o 
   0  14   4      798.27      736.86    189.90 o 
   1  14   4      217.77      445.34    160.99 o 
   2  14   4     2449.14     3133.14    725.67 o 
   3  14   4      309.09      676.40    271.73 o 
   4  14   4      421.59      535.99    172.91 o 
   5  14   4      287.27      220.74    122.97 o 
   6  14   4      138.59      135.91     79.51 o 
   7  14   4       56.50      283.68    147.86 o 
   8  14   4      478.01      843.43    315.02 o 
   9  14   4      330.48      356.36    162.51 o 
  10  14   4        0.30      -99.75    119.24 o 
  11  14   4      348.55      214.30    175.21 o 
 -11  15   4      108.77      250.63    218.43 o 
 -10  15   4      154.37       54.98     56.82 o 
  -9  15   4        9.47     -295.77    202.49 o 
  -8  15   4      472.92      970.42    352.78 o 
  -7  15   4       74.41       19.91     92.92 o 
  -6  15   4      324.90      213.89    186.33 o 
  -5  15   4       56.27      164.75    175.33 o 
  -4  15   4      251.48      222.78    140.54 o 
  -3  15   4       76.31      316.66    192.76 o 
  -2  15   4       92.32     -295.88    197.25 o 
  -1  15   4       13.12       84.21    107.89 o 
   0  15   4       27.61       76.29     88.67 o 
   1  15   4        1.58     -156.96    104.64 o 
   2  15   4      387.02      250.87    156.86 o 
   3  15   4      187.79      180.70    110.37 o 
   4  15   4      435.45      172.62    104.04 o 
   5  15   4        3.44      -85.67     84.56 o 
   6  15   4     1186.26     1156.75    273.65 o 
   7  15   4       17.56      -16.95     52.08 o 
  -4  16   4       10.64       40.91     77.31 o 
  -3  16   4      217.09      517.13    272.98 o 
  -2  16   4      416.27      902.44    356.65 o 
  -1  16   4      315.75      324.62    163.60 o 
   0  16   4       32.78      -56.43    106.16 o 
 -29   1   5        0.42     -183.36    146.68 o 
 -28   1   5      144.47      205.43    141.84 o 
 -27   1   5        7.52       43.60     57.77 o 
 -26   1   5        0.08      -48.67     73.37 o 
 -25   1   5      556.88     1105.69    218.38 o 
 -24   1   5     1001.23     1085.45    225.03 o 
 -23   1   5      824.99      940.71    193.42 o 
 -22   1   5      636.26      506.86    115.86 o 
 -21   1   5      305.00      251.55     74.35 o 
 -20   1   5     1493.18     1743.93    249.72 o 
 -19   1   5      125.76       54.97    101.42 o 
 -18   1   5     4516.67     4402.71    338.15 o 
 -17   1   5       69.51       44.57     33.28 o 
 -16   1   5       32.45       40.41     25.34 o 
 -15   1   5      934.92      854.62    115.45 o 
 -14   1   5     2763.01     3065.22    217.12 o 
 -13   1   5       87.57       77.55     28.32 o 
 -12   1   5     6840.13     6399.39    286.59 o 
 -11   1   5     1158.70      998.45    109.28 o 
 -10   1   5     7108.23     6782.85    269.74 o 
  -9   1   5     4915.73     5589.31    234.65 o 
  -8   1   5      629.86      713.97     79.33 o 
  -7   1   5     6388.08     7379.89    256.08 o 
  -6   1   5      815.81      804.65     72.02 o 
  -5   1   5      518.57      730.38     70.67 o 
  -4   1   5    10046.21    13779.67    382.58 o 
  -3   1   5    13327.49    16529.50    982.25 o 
  -2   1   5        4.10       42.60     26.89 o 
  -1   1   5     3910.01     4679.87    534.33 o 
   0   1   5     1154.06     1364.75    154.82 o 
   1   1   5     1494.35     2132.13    217.86 o 
   2   1   5     9646.87     9755.59    650.10 o 
   3   1   5      237.88      157.59     68.80 o 
   4   1   5       18.58        3.16     17.58 o 
   5   1   5      311.18      135.77     40.10 o 
   6   1   5        6.64       47.63     27.88 o 
   7   1   5       13.52      -11.12     30.92 o 
   8   1   5     1825.60     1412.36    199.14 o 
   9   1   5       70.03      113.50     50.15 o 
  10   1   5     2035.95     1895.84    201.38 o 
  11   1   5      159.06      113.37     63.81 o 
  12   1   5       55.10       35.84     28.50 o 
  13   1   5       18.15       88.25     44.06 o 
  14   1   5     1831.13     1981.87    222.59 o 
  15   1   5       17.78      -71.07     62.71 o 
  16   1   5     2693.30     2932.17    360.41 o 
  17   1   5      913.98      936.27    207.42 o 
  18   1   5        7.19       24.02    127.00 o 
  19   1   5     3867.18     4521.47    477.12 o 
  20   1   5     1656.02     2472.91    364.77 o 
  21   1   5      268.63      315.33    140.80 o 
  22   1   5       30.26       73.28     65.63 o 
  23   1   5        8.36     -110.11    101.09 o 
  24   1   5      311.68      434.18    174.22 o 
 -28   2   5      135.77      260.29    172.00 o 
 -27   2   5       90.28       51.32     77.34 o 
 -26   2   5       11.62      -26.97     88.70 o 
 -25   2   5       19.59       -9.41     45.37 o 
 -24   2   5      182.99      218.47     77.16 o 
 -23   2   5       76.94        1.52     31.86 o 
 -22   2   5        7.51       -4.15     20.22 o 
 -21   2   5      592.90      634.88    146.92 o 
 -20   2   5       43.15        2.82     40.16 o 
 -19   2   5      342.93      173.11     78.17 o 
 -18   2   5      113.61      114.60     43.35 o 
 -17   2   5      894.23     1076.54    146.93 o 
 -16   2   5      105.08      101.94     42.17 o 
 -15   2   5      594.91      587.14    180.41 o 
 -14   2   5      887.61      923.94    114.52 o 
 -13   2   5     3448.95     3184.21    210.76 o 
 -12   2   5      294.92      273.47     58.30 o 
 -11   2   5     2241.68     2693.67    176.20 o 
 -10   2   5      271.78      431.02     64.33 o 
  -9   2   5    10357.13    10325.74    268.83 o 
  -8   2   5     1655.92     1700.74    105.13 o 
  -7   2   5     5635.49     5820.15    309.27 o 
  -6   2   5       70.47      109.74     24.79 o 
  -5   2   5    35910.78    36045.34    483.66 o 
  -4   2   5      165.07      157.86     28.49 o 
  -3   2   5    36305.59    39272.98   3201.89 o 
  -2   2   5      107.27      116.11     45.47 o 
  -1   2   5    45206.89    48001.24    905.18 o 
   0   2   5      545.86      535.44     76.54 o 
   1   2   5      175.66       49.22     73.80 o 
   2   2   5     1561.34     1286.75    130.92 o 
   3   2   5      913.76      702.74     98.89 o 
   4   2   5        1.33       -3.72     22.69 o 
   5   2   5     9635.07     9614.61    328.26 o 
   6   2   5        0.02        4.23     13.29 o 
   7   2   5     1805.37     1776.48    175.64 o 
   8   2   5        8.05        7.71     30.21 o 
   9   2   5      313.67       84.43    112.14 o 
  10   2   5        3.87      -17.22     28.91 o 
  11   2   5       72.50       37.89     34.91 o 
  12   2   5       33.97       21.20     23.92 o 
  13   2   5      300.88      207.91     72.87 o 
  14   2   5       31.96      -31.11     20.74 o 
  15   2   5     2293.57     2633.73    261.08 o 
  16   2   5        6.90      -38.42    101.34 o 
  17   2   5      716.27      694.85    172.22 o 
  18   2   5        1.81       14.23    124.49 o 
  19   2   5     1198.21     1754.37    296.39 o 
  20   2   5      147.35      166.32     99.85 o 
  21   2   5        2.69        9.29    159.92 o 
  22   2   5        2.53       29.31    177.06 o 
  23   2   5      749.31     1048.90    254.64 o 
  24   2   5        0.02      199.57    112.39 o 
 -28   3   5      257.62      418.01    210.81 o 
 -27   3   5        1.77       67.15     91.40 o 
 -26   3   5     1014.02     1335.12    379.01 o 
 -25   3   5      498.09      477.11    158.08 o 
 -24   3   5      115.41       96.52     92.06 o 
 -23   3   5       26.52      -52.92     60.71 o 
 -22   3   5      238.21      246.92     89.95 o 
 -21   3   5        0.05      -48.09     39.61 o 
 -20   3   5     1000.63     1086.98    179.75 o 
 -19   3   5     2350.41     2384.54    223.70 o 
 -18   3   5       36.42       47.23     31.03 o 
 -17   3   5      131.81      124.32     46.70 o 
 -16   3   5     2489.06     2469.78    201.57 o 
 -15   3   5      388.03      274.71     85.09 o 
 -14   3   5     5165.49     5711.10    355.24 o 
 -13   3   5     4541.00     4577.33    308.40 o 
 -12   3   5       89.40       64.14     39.68 o 
 -11   3   5      832.66      887.48    100.97 o 
 -10   3   5       18.07       13.84     24.48 o 
  -9   3   5      283.91      277.54     50.77 o 
  -8   3   5     3280.41     2911.67    157.27 o 
  -7   3   5      549.71      519.78     50.21 o 
  -6   3   5     2226.30     2265.20     99.45 o 
  -5   3   5      556.93      495.60     67.75 o 
  -4   3   5      774.98      767.19     86.71 o 
  -3   3   5      180.00      412.38     72.94 o 
  -2   3   5       31.67       29.36     12.54 o 
  -1   3   5    10055.23     9061.85    257.31 o 
   0   3   5     1474.33     1305.04     91.06 o 
   1   3   5       21.41       22.64     15.89 o 
   2   3   5      797.28      621.45     67.84 o 
   3   3   5     1369.88     1249.14    111.92 o 
   4   3   5      922.27      783.70     89.33 o 
   5   3   5     1844.14     1768.69    142.91 o 
   6   3   5    13881.65    12489.92    392.12 o 
   7   3   5     3155.88     3985.64    264.16 o 
   8   3   5     2350.72     2142.27    198.12 o 
   9   3   5      792.92      241.49    227.92 o 
  10   3   5     1139.96     1025.60    127.99 o 
  11   3   5      301.67      310.35     89.88 o 
  12   3   5     6994.37     6516.93    538.97 o 
  13   3   5      381.20      569.23    115.48 o 
  14   3   5     3622.74     3497.57    292.78 o 
  15   3   5      867.28      813.27    147.33 o 
  16   3   5      806.14      691.82    170.96 o 
  17   3   5      681.23      481.54    149.96 o 
  18   3   5      326.70      505.26    162.30 o 
  19   3   5       72.32       -7.38    229.28 o 
  20   3   5      879.59     1230.45    305.21 o 
  21   3   5      511.45      362.24    225.79 o 
  22   3   5       73.07      -40.18    168.88 o 
  23   3   5      105.60      178.54     96.72 o 
  24   3   5     1721.41     2825.47    644.54 o 
 -28   4   5        1.59      273.53    191.97 o 
 -27   4   5       52.22      127.20    245.60 o 
 -26   4   5       75.16      118.71     97.88 o 
 -25   4   5       54.55       18.30     54.59 o 
 -24   4   5      390.93      615.01    216.45 o 
 -23   4   5      211.39      282.25     92.25 o 
 -22   4   5        2.04       -7.63     39.01 o 
 -21   4   5        0.52       14.00     25.82 o 
 -20   4   5      771.85      766.91    145.54 o 
 -19   4   5       87.53       16.41     32.65 o 
 -18   4   5      520.14      433.13     99.80 o 
 -17   4   5      290.54      237.38     56.67 o 
 -16   4   5        1.55      -21.23     23.44 o 
 -15   4   5      683.27      640.49     86.85 o 
 -14   4   5     4195.53     4578.26    170.62 o 
 -13   4   5     1114.74     1007.30    160.47 o 
 -12   4   5     1670.31     1690.35    123.59 o 
 -11   4   5      494.81      492.33     62.43 o 
 -10   4   5     3044.08     2738.67    137.20 o 
  -9   4   5       48.59       30.98     10.94 o 
  -8   4   5     1122.67     1225.99     88.53 o 
  -7   4   5       39.95       46.46     18.26 o 
  -6   4   5     1137.29     1276.94     99.32 o 
  -5   4   5       59.69       38.91     34.92 o 
  -4   4   5     2879.06     3122.82    172.42 o 
  -3   4   5       95.10       59.08     28.30 o 
  -2   4   5      332.63      470.00     48.26 o 
  -1   4   5        0.16       -3.87      8.84 o 
   0   4   5      608.84      420.80     56.08 o 
   1   4   5      151.87      158.74     34.86 o 
   2   4   5     3479.93     3486.21    167.60 o 
   3   4   5     2850.65     2721.51    153.51 o 
   4   4   5     1133.19     1422.71    124.53 o 
   5   4   5      590.56      478.44     76.90 o 
   6   4   5       36.00       21.45     21.81 o 
   7   4   5       42.18       13.82     24.67 o 
   8   4   5     1682.47     1726.37    177.71 o 
   9   4   5      339.12       81.48    131.36 o 
  10   4   5      744.22      801.56    135.14 o 
  11   4   5      356.66      378.24     88.07 o 
  12   4   5      774.35      924.88    185.59 o 
  13   4   5      125.08       96.86     69.28 o 
  14   4   5     5784.31     5777.86    377.45 o 
  15   4   5       87.51       14.10     52.75 o 
  16   4   5        7.82      111.02     56.59 o 
  17   4   5      168.56       51.44    243.02 o 
  18   4   5      149.73       77.17    104.14 o 
  19   4   5      243.05      266.17    117.53 o 
  20   4   5       12.30       60.23     69.22 o 
  21   4   5        0.11     -145.33     96.89 o 
  22   4   5      210.97      295.43    128.72 o 
  23   4   5       62.74      286.75    196.93 o 
 -27   5   5        0.93       45.75     84.23 o 
 -26   5   5       37.89      243.16    135.47 o 
 -25   5   5        0.65      167.32    113.32 o 
 -24   5   5      138.49       38.11    117.18 o 
 -23   5   5       86.71       80.87     75.00 o 
 -22   5   5      785.01      853.06    299.15 o 
 -21   5   5       39.94       72.97     39.10 o 
 -20   5   5      870.14     1122.16    143.16 o 
 -19   5   5     1774.55     1696.20    150.16 o 
 -18   5   5      392.66      360.96     48.67 o 
 -17   5   5       89.96       21.65     20.11 o 
 -16   5   5      508.23      582.18    140.75 o 
 -15   5   5    13378.17    13629.80    664.82 o 
 -14   5   5     5085.55     5129.24    393.80 o 
 -13   5   5      291.00      360.12     91.36 o 
 -12   5   5      136.09       46.17     75.75 o 
 -11   5   5      495.95      414.31    101.81 o 
 -10   5   5       21.29       49.34     33.54 o 
  -9   5   5      599.59      427.81     95.90 o 
  -8   5   5        0.23       47.60     73.69 o 
  -7   5   5     8364.70     7529.79    373.70 o 
  -6   5   5       45.62       79.47     28.01 o 
  -5   5   5     5236.25     4890.37    218.90 o 
  -4   5   5      257.84      316.49     54.67 o 
  -3   5   5     1079.32     1097.80    110.59 o 
  -2   5   5      194.64      262.10     42.62 o 
  -1   5   5     4099.86     3922.97    171.50 o 
   0   5   5     1996.89     1938.36    130.60 o 
   1   5   5     7520.50     7377.72    281.83 o 
   2   5   5        9.24       21.01     28.05 o 
   3   5   5     1122.47     1559.72    133.84 o 
   4   5   5       89.96       31.01     26.11 o 
   5   5   5     1119.27      957.05    111.17 o 
   6   5   5     1662.38     1856.03    157.55 o 
   7   5   5     5096.41     4746.37    302.16 o 
   8   5   5      620.62      634.54    112.64 o 
   9   5   5       25.95      -34.84     31.18 o 
  10   5   5      311.28      181.91     85.87 o 
  11   5   5      529.12      388.65     98.91 o 
  12   5   5       98.28       21.41     43.29 o 
  13   5   5      132.84      124.05     55.99 o 
  14   5   5      458.19      597.17    155.05 o 
  15   5   5        7.92       -1.97     32.70 o 
  16   5   5     1006.98      967.67    162.94 o 
  17   5   5      118.77      226.52     96.05 o 
  18   5   5        5.89       55.09     66.00 o 
  19   5   5      276.91      314.22    204.91 o 
  20   5   5      111.16       36.41    113.40 o 
  21   5   5        4.01      -55.51     58.82 o 
  22   5   5        7.99       30.38    119.39 o 
 -27   6   5       50.68     -201.36    175.31 o 
 -26   6   5      213.75       62.46    196.64 o 
 -25   6   5      121.00      -37.11    132.82 o 
 -24   6   5        2.33       14.69     99.58 o 
 -23   6   5      236.11      295.16    202.26 o 
 -22   6   5      284.17      415.59    223.61 o 
 -21   6   5       75.73      -33.31    130.67 o 
 -20   6   5      387.77      684.66    271.02 o 
 -19   6   5      238.03      413.68    156.04 o 
 -18   6   5      512.07      333.93    115.55 o 
 -17   6   5      691.92      684.74    161.57 o 
 -16   6   5      677.42      511.54    139.81 o 
 -15   6   5     1445.64     1635.33    228.96 o 
 -14   6   5     2162.62     2377.05    313.89 o 
 -13   6   5      886.23      930.31    259.94 o 
 -12   6   5      908.80      807.78    122.26 o 
 -11   6   5      226.86      306.91     77.63 o 
 -10   6   5      337.79      290.17     70.99 o 
  -9   6   5       53.07      110.00     41.42 o 
  -8   6   5      486.24      459.64    105.71 o 
  -7   6   5      305.41      350.96     42.74 o 
  -6   6   5       57.57       54.29     36.91 o 
  -5   6   5        9.83        5.58     23.81 o 
  -4   6   5        1.16      -28.35     37.59 o 
  -3   6   5     1381.06     1280.63    171.03 o 
  -2   6   5      780.15      678.71     78.00 o 
  -1   6   5       98.90       65.98     20.21 o 
   0   6   5      207.70      247.02     42.29 o 
   1   6   5       15.89       15.16     16.09 o 
   2   6   5       12.40       15.06     15.03 o 
   3   6   5      707.41      864.26     99.10 o 
   4   6   5        1.75        2.57     27.42 o 
   5   6   5      960.62      901.98    127.16 o 
   6   6   5      602.53       97.91    242.76 o 
   7   6   5      290.96      292.84     74.57 o 
   8   6   5       86.40       87.74     40.17 o 
   9   6   5      282.32      136.89    118.60 o 
  10   6   5      313.01       93.80    101.69 o 
  11   6   5       10.27      111.43     64.31 o 
  12   6   5      557.80      482.17    135.48 o 
  13   6   5        2.72      -17.37     28.74 o 
  14   6   5        0.05      -43.96     63.46 o 
  15   6   5       47.80       52.57     31.40 o 
  16   6   5      239.87      174.30     54.65 o 
  17   6   5      695.13      923.75    212.81 o 
  18   6   5      357.02      203.46    102.07 o 
  19   6   5       62.33       62.87     39.29 o 
  20   6   5      131.84       45.62     57.15 o 
  21   6   5      324.70      377.66    256.15 o 
 -26   7   5       91.53      143.09    150.50 o 
 -25   7   5        4.98      -41.16    202.34 o 
 -24   7   5        7.49      153.04     90.30 o 
 -23   7   5      216.85      499.58    269.08 o 
 -22   7   5      355.39      361.14    215.77 o 
 -21   7   5        0.77       41.07     90.36 o 
 -20   7   5        0.68     -115.43    139.31 o 
 -19   7   5        4.14       99.10    113.82 o 
 -18   7   5     4964.49     5040.92    455.52 o 
 -17   7   5      330.04      489.67    137.40 o 
 -16   7   5      353.28      247.57    165.64 o 
 -15   7   5      167.16      168.87    162.24 o 
 -14   7   5     2966.05     2867.23    295.39 o 
 -13   7   5     1084.48     1125.17    177.00 o 
 -12   7   5       55.39       50.30     35.35 o 
 -11   7   5        6.42       -7.50     15.23 o 
 -10   7   5      576.35      655.34    101.40 o 
  -9   7   5       29.14       20.43     27.03 o 
  -8   7   5       36.38       43.79     55.42 o 
  -7   7   5      210.80      224.72     30.56 o 
  -6   7   5       42.55       49.29     28.41 o 
  -5   7   5        3.42       40.26     55.19 o 
  -4   7   5      385.69      353.67     47.20 o 
  -3   7   5      135.95      107.36     29.68 o 
  -2   7   5      986.43      829.78     88.91 o 
  -1   7   5      210.29      172.39     47.44 o 
   0   7   5     2204.87     2077.77    151.32 o 
   1   7   5      352.63      198.70    109.76 o 
   2   7   5        7.56       19.08     20.21 o 
   3   7   5      443.48      429.21     72.32 o 
   4   7   5      447.43      388.84     74.18 o 
   5   7   5      654.33      640.52     94.71 o 
   6   7   5     1579.07     1099.70    268.18 o 
   7   7   5      356.56      188.76     85.36 o 
   8   7   5     1737.26      107.85    655.03 o 
   9   7   5      308.43       65.85     97.69 o 
  10   7   5     5091.88     4937.79    470.70 o 
  11   7   5        0.12       11.84     95.28 o 
  12   7   5     1963.14     2276.70    299.61 o 
  13   7   5       68.35      133.25     76.24 o 
  14   7   5     3279.79     3760.68    404.87 o 
  15   7   5       77.18       -4.03     26.15 o 
  16   7   5      266.03      260.56     86.58 o 
  17   7   5       78.07      -74.44     62.96 o 
  18   7   5       52.12       -2.19     89.50 o 
  19   7   5       59.56      253.63    176.86 o 
  20   7   5      491.16      730.23    325.41 o 
 -24   8   5      100.76      261.63    153.21 o 
 -23   8   5       14.86      520.81    271.51 o 
 -22   8   5       63.18      197.15    147.30 o 
 -21   8   5      129.60        8.37     44.92 o 
 -20   8   5     1588.81     2138.94    499.20 o 
 -19   8   5     1883.80     2375.56    533.49 o 
 -18   8   5     3411.30     3288.03    613.73 o 
 -17   8   5      277.07      301.40    116.06 o 
 -16   8   5      990.84     1056.31    198.53 o 
 -15   8   5        0.49       31.44     54.84 o 
 -14   8   5       14.92      112.88     45.22 o 
 -13   8   5      519.69      568.21    130.63 o 
 -12   8   5     6200.34     6572.70    404.03 o 
 -11   8   5      975.01      936.76    141.84 o 
 -10   8   5     4441.25     4258.50    286.87 o 
  -9   8   5      931.54      998.43    128.88 o 
  -8   8   5     2767.96     2792.61    128.85 o 
  -7   8   5     1577.94     1662.17    118.16 o 
  -6   8   5      473.59      358.97     52.92 o 
  -5   8   5        1.51        7.33     13.28 o 
  -4   8   5       83.70      106.93     31.18 o 
  -3   8   5      157.94      171.90     55.87 o 
  -2   8   5     2454.30     2516.78    173.26 o 
  -1   8   5       39.68       38.11     30.89 o 
   0   8   5     2005.07     2059.10    192.55 o 
   1   8   5      846.66      750.49    102.36 o 
   2   8   5        7.54        3.72     27.14 o 
   3   8   5        2.68      -25.42     23.76 o 
   4   8   5      875.71      959.75    131.75 o 
   5   8   5        9.62       18.48     18.67 o 
   6   8   5      337.43      113.90    138.40 o 
   7   8   5      434.19      109.48    118.94 o 
   8   8   5      170.43       91.21     56.54 o 
   9   8   5       23.70       18.87     25.82 o 
  10   8   5      610.49      415.17    161.40 o 
  11   8   5      948.59      878.14    291.93 o 
  12   8   5      178.48      302.35    170.08 o 
  13   8   5       16.61       74.05    119.32 o 
  14   8   5      524.28      717.09    292.16 o 
  15   8   5      581.95      433.04    247.76 o 
  16   8   5       95.08      197.56    172.36 o 
  17   8   5       59.63      304.67    228.13 o 
  18   8   5     1316.78     1438.09    440.42 o 
  19   8   5       39.87       34.15    133.08 o 
 -23   9   5       83.98      327.59    156.79 o 
 -22   9   5       11.87       75.44    104.77 o 
 -21   9   5      243.88      511.34    246.32 o 
 -20   9   5       80.35       68.81    136.98 o 
 -19   9   5     1405.77     2284.27    524.05 o 
 -18   9   5      603.51      466.31    225.52 o 
 -17   9   5        3.82      124.68     66.12 o 
 -16   9   5      367.09      521.37    285.75 o 
 -15   9   5      941.46      988.77    182.57 o 
 -14   9   5        4.44      -48.06     40.53 o 
 -13   9   5       81.69        3.17     36.10 o 
 -12   9   5      285.10      301.28     81.40 o 
 -11   9   5     2364.18     2355.54    231.82 o 
 -10   9   5       15.98      -49.24     37.20 o 
  -9   9   5        0.16        1.01     19.47 o 
  -8   9   5      753.15      757.61     80.67 o 
  -7   9   5     1475.69     1619.21    124.15 o 
  -6   9   5      105.35      178.86     44.83 o 
  -5   9   5     5797.77     5558.51    246.80 o 
  -4   9   5        5.84       -1.15     25.03 o 
  -3   9   5      249.55      233.32     56.12 o 
  -2   9   5        5.44       16.61     18.78 o 
  -1   9   5        8.65        6.03     33.66 o 
   0   9   5       59.94       92.16     33.08 o 
   1   9   5      279.04      260.23     68.50 o 
   2   9   5        0.36      -21.03     30.01 o 
   3   9   5     8362.64     8098.30    392.80 o 
   4   9   5      215.86      117.76    131.41 o 
   5   9   5       34.41       30.62     43.64 o 
   6   9   5       18.48       12.57     50.75 o 
   7   9   5     3568.31     3607.45    302.51 o 
   8   9   5      112.85      118.44     55.10 o 
   9   9   5      465.83      423.43    132.27 o 
  10   9   5       40.57       38.00    133.33 o 
  11   9   5      120.51      -34.49     90.79 o 
  12   9   5      147.69       74.49    130.24 o 
  13   9   5       34.06      -20.41     90.50 o 
  14   9   5      224.35      243.42    151.19 o 
  15   9   5      343.01      464.60    263.00 o 
  16   9   5        8.79       23.01     73.37 o 
  17   9   5     1081.62     1625.03    472.83 o 
  18   9   5       21.66       72.77    106.54 o 
 -22  10   5       96.09      438.94    278.38 o 
 -21  10   5      542.20     1036.56    396.29 o 
 -20  10   5       70.71      249.65    202.23 o 
 -19  10   5      217.80      250.83    184.06 o 
 -18  10   5      397.73      620.78    284.18 o 
 -17  10   5        0.79      137.75    165.15 o 
 -16  10   5      832.46     1329.46    393.77 o 
 -15  10   5       66.71      344.98    215.62 o 
 -14  10   5        0.03       37.48    123.40 o 
 -13  10   5        5.73        0.00    140.29 o 
 -12  10   5      498.75      420.24    133.00 o 
 -11  10   5      436.09      386.34     91.20 o 
 -10  10   5      244.27      296.07     56.64 o 
  -9  10   5     1155.42      972.27    149.52 o 
  -8  10   5     2574.71     2677.16    160.23 o 
  -7  10   5     2156.08     2321.29    160.61 o 
  -6  10   5      928.36      870.18    100.57 o 
  -5  10   5       18.23       68.94     27.63 o 
  -4  10   5       34.66       53.12     22.40 o 
  -3  10   5        0.20       37.62     36.40 o 
  -2  10   5      328.27      364.53     73.85 o 
  -1  10   5      218.81      188.81     51.10 o 
   0  10   5     4835.69     5148.80    283.10 o 
   1  10   5     5279.12     5528.16    326.64 o 
   2  10   5      168.69      187.05     74.30 o 
   3  10   5      208.98      108.60    109.55 o 
   4  10   5      425.67      525.15    126.76 o 
   5  10   5      415.47      195.79     94.11 o 
   6  10   5      592.91      500.38    112.53 o 
   7  10   5       14.97       42.54     74.54 o 
   8  10   5      222.18      277.93     85.12 o 
   9  10   5       98.88      188.23     81.65 o 
  10  10   5       61.85       96.66     30.34 o 
  11  10   5      183.02       49.60     59.33 o 
  12  10   5      297.42      498.49    262.63 o 
  13  10   5        0.08      153.92    175.96 o 
  14  10   5      185.52      121.64    161.47 o 
  15  10   5       11.40     -130.90    135.95 o 
  16  10   5      433.99      544.38    269.36 o 
  17  10   5       53.24       90.22    171.61 o 
 -20  11   5      557.27      498.57    240.88 o 
 -19  11   5       13.50     -161.18    149.97 o 
 -18  11   5       28.71      -24.82    158.16 o 
 -17  11   5        2.08     -204.49    163.64 o 
 -16  11   5       51.03       56.43     77.81 o 
 -15  11   5        3.66      -65.79    172.51 o 
 -14  11   5        0.79      -95.78    147.69 o 
 -13  11   5       25.68        1.33    139.03 o 
 -12  11   5        3.13       30.98     50.77 o 
 -11  11   5       22.74       22.89     38.24 o 
 -10  11   5       17.72      137.07     65.92 o 
  -9  11   5       15.06       28.78     42.51 o 
  -8  11   5       27.56       33.90     15.86 o 
  -7  11   5        0.17      -36.99     34.61 o 
  -6  11   5      278.81      373.81     70.19 o 
  -5  11   5       67.02       71.14     35.58 o 
  -4  11   5       56.23       50.04     16.59 o 
  -3  11   5        0.16       -6.89     80.17 o 
  -2  11   5     2536.78     2463.49    206.79 o 
  -1  11   5      179.55      259.93    121.19 o 
   0  11   5        4.15       29.97     47.44 o 
   1  11   5       71.28       30.05     31.55 o 
   2  11   5      728.09      621.64    116.30 o 
   3  11   5        0.05       37.14     38.26 o 
   4  11   5       30.30        4.77     15.38 o 
   5  11   5       17.66       19.11     55.51 o 
   6  11   5      155.16      103.01     50.19 o 
   7  11   5        1.38        0.88     75.90 o 
   8  11   5      359.65      353.93    153.32 o 
   9  11   5      104.13      -53.59     71.08 o 
  10  11   5       42.79      -18.11    132.74 o 
  11  11   5        3.59      -51.41     64.42 o 
  12  11   5       22.49     -115.89    201.11 o 
  13  11   5        7.52      -57.51     89.78 o 
  14  11   5      253.96      462.84    232.96 o 
  15  11   5       33.69       20.05     61.57 o 
  16  11   5      295.29      632.30    300.43 o 
 -19  12   5       16.27     -143.25    146.23 o 
 -18  12   5       31.11      215.63    176.20 o 
 -17  12   5      421.67      843.13    344.38 o 
 -16  12   5      613.95      771.88    307.64 o 
 -15  12   5      426.49      452.13    253.05 o 
 -14  12   5       44.51       23.83     58.74 o 
 -13  12   5      211.73      104.40     58.79 o 
 -12  12   5      558.51      520.26    261.99 o 
 -11  12   5      122.77      112.41    116.39 o 
 -10  12   5       80.70      308.24    193.70 o 
  -9  12   5      418.05      464.51    246.03 o 
  -8  12   5      717.29      958.24    342.47 o 
  -7  12   5      690.13      704.97    131.62 o 
  -6  12   5      320.68      241.50     57.11 o 
  -5  12   5      219.77      206.05     50.73 o 
  -4  12   5        1.21       28.68     28.12 o 
  -3  12   5       55.88       11.77     51.90 o 
  -2  12   5     1081.24     1164.24    148.36 o 
  -1  12   5       16.94      131.54    109.35 o 
   0  12   5     1177.43     1210.84    160.08 o 
   1  12   5      475.87      609.83    118.70 o 
   2  12   5       45.66       71.71     48.49 o 
   3  12   5       69.97      121.73    130.72 o 
   4  12   5      381.12      165.86    104.26 o 
   5  12   5      163.51       67.22     30.39 o 
   6  12   5       81.74      142.62     54.60 o 
   7  12   5       68.96       22.82     52.24 o 
   8  12   5     1093.08     1519.61    259.85 o 
   9  12   5      340.96      279.21    126.86 o 
  10  12   5      193.65      108.98     61.35 o 
  11  12   5       26.98      -38.03     79.73 o 
  12  12   5        3.77       53.48     50.02 o 
  13  12   5      169.41      524.76    257.80 o 
  14  12   5       62.54      167.09    117.44 o 
 -17  13   5      233.57      202.58    169.06 o 
 -16  13   5       57.11     -192.83    167.16 o 
 -15  13   5      410.17     1154.67    398.33 o 
 -14  13   5       29.41     -186.65    161.59 o 
 -13  13   5      250.48      475.21    229.86 o 
 -12  13   5        6.92       -7.40     59.25 o 
 -11  13   5      432.96      271.74    206.61 o 
 -10  13   5      377.82      477.59    254.32 o 
  -9  13   5     1611.10     2003.61    510.18 o 
  -8  13   5       32.35       42.51     70.57 o 
  -7  13   5        2.67       -6.77     43.61 o 
  -6  13   5       33.01      -28.41     85.12 o 
  -5  13   5      110.59      234.79     91.71 o 
  -4  13   5       19.43        4.36     81.20 o 
  -3  13   5      763.10     1121.23    219.54 o 
  -2  13   5       38.40      245.30    140.23 o 
  -1  13   5      594.69      433.64    132.99 o 
   0  13   5        3.79       18.60     65.30 o 
   1  13   5       68.33       44.20     40.73 o 
   2  13   5        7.02       62.14     48.04 o 
   3  13   5      212.05      162.51     66.55 o 
   4  13   5      222.26      168.58    133.39 o 
   5  13   5       31.06       19.09     43.81 o 
   6  13   5        0.76        6.70     61.31 o 
   7  13   5       38.69       10.08     38.91 o 
   8  13   5        0.24      -18.64     49.25 o 
   9  13   5     1316.81     1758.09    318.07 o 
  10  13   5        1.72       74.80     62.07 o 
  11  13   5      159.71      625.66    180.55 o 
  12  13   5        0.08      206.66    117.30 o 
  13  13   5      571.81      858.90    338.36 o 
 -15  14   5       82.11      204.72    167.23 o 
 -14  14   5      409.43      981.35    383.57 o 
 -13  14   5      174.49       15.14     85.10 o 
 -12  14   5       71.43       88.36    115.52 o 
 -11  14   5       21.73      -29.36     63.22 o 
 -10  14   5      101.07        1.52     45.39 o 
  -9  14   5        9.29      -76.67     52.08 o 
  -8  14   5       14.85      230.83     91.92 o 
  -7  14   5      179.23      798.79    329.28 o 
  -6  14   5     1416.21     2053.94    522.59 o 
  -5  14   5      128.59     -101.94    117.60 o 
  -4  14   5       34.21      -98.48    117.02 o 
  -3  14   5        2.21      518.49    263.45 o 
  -2  14   5      521.87      736.27    185.04 o 
  -1  14   5      184.33      136.68    351.48 o 
   0  14   5        1.48       14.94     34.41 o 
   1  14   5      156.89      168.55     46.54 o 
   2  14   5        0.87      248.70    127.36 o 
   3  14   5       89.34      141.67    162.36 o 
   4  14   5      325.74      318.81    146.28 o 
   5  14   5      283.79      300.75    133.75 o 
   6  14   5      176.31      375.79    152.69 o 
   7  14   5      216.78      488.28    254.57 o 
   8  14   5      106.56      187.97    172.50 o 
   9  14   5        2.23      -10.38    142.78 o 
  10  14   5       85.91      343.03    212.35 o 
 -11  15   5      114.24       64.54    101.33 o 
 -10  15   5        0.57      195.73    226.75 o 
  -9  15   5        1.58      401.27    276.98 o 
  -8  15   5        2.36      207.13    172.59 o 
  -7  15   5      265.05      316.70    210.56 o 
  -6  15   5       17.25      384.20    235.97 o 
  -5  15   5      124.88       14.45    154.76 o 
  -4  15   5        2.62     -113.42    128.18 o 
  -3  15   5       67.34      133.59     69.74 o 
  -2  15   5       72.40       19.40     61.79 o 
  -1  15   5        5.14       38.86     49.83 o 
   0  15   5      214.98      254.40    140.32 o 
   1  15   5       15.85      193.23    173.17 o 
   2  15   5      254.33      560.59    184.37 o 
   3  15   5        0.08        3.95     52.93 o 
   4  15   5      615.11      765.00    227.41 o 
   5  15   5      199.40      157.70    117.72 o 
   6  15   5      603.28      288.14    145.02 o 
 -28   0   6       22.22      -14.38     43.13 o 
 -27   0   6       29.29       56.38     49.71 o 
 -26   0   6      251.16      513.71    233.88 o 
 -25   0   6      133.01      181.53    125.77 o 
 -24   0   6       77.85      141.99    128.22 o 
 -23   0   6      382.23      465.42    194.09 o 
 -22   0   6     2478.26     2920.35    348.92 o 
 -21   0   6      429.10      478.64    189.10 o 
 -20   0   6      428.07      519.24    205.36 o 
 -19   0   6       82.70      116.82    106.12 o 
 -18   0   6     3433.71     3800.09    394.11 o 
 -17   0   6        0.62       39.62     75.33 o 
 -16   0   6     7843.76     7105.59    532.05 o 
 -15   0   6     1641.04     1317.34    204.96 o 
 -14   0   6     2372.64     2215.56    256.66 o 
 -13   0   6      276.24      325.01     99.69 o 
 -12   0   6     7602.49     9273.49    490.68 o 
 -11   0   6     4956.61     5561.58    368.84 o 
 -10   0   6    39578.36    41843.98   2799.53 o 
  -9   0   6       41.08       19.11     22.51 o 
  -8   0   6     1547.57     1293.53    163.34 o 
  -7   0   6     1331.55     1100.38    121.37 o 
  -6   0   6    11746.50    15854.13    546.75 o 
  -5   0   6        7.77       -3.57     36.49 o 
  -4   0   6    27975.68    35597.16    845.82 o 
  -3   0   6       61.70      182.89     82.84 o 
  -2   0   6    31952.47    42249.32   1290.21 o 
  -1   0   6       25.65      212.53    102.92 o 
   0   0   6    18702.68    25798.37   1033.74 o 
   1   0   6      377.04      759.07    186.62 o 
   2   0   6     9774.65     9978.43    689.92 o 
   3   0   6      182.63       89.70     60.52 o 
   4   0   6      745.13      593.06    168.20 o 
   5   0   6       65.95        8.37     23.35 o 
   6   0   6     1497.65      401.85    886.46 o 
   7   0   6       99.12      156.03     94.75 o 
   8   0   6      180.88      235.57    115.86 o 
   9   0   6       19.71       70.48     64.70 o 
  10   0   6       34.14       74.69     48.79 o 
  11   0   6       72.37      119.86     54.46 o 
  12   0   6      296.83      407.27    116.11 o 
  13   0   6      494.63      703.32    230.09 o 
  14   0   6       29.28       -4.08     69.14 o 
  15   0   6        2.98      108.27    107.27 o 
  16   0   6     7457.02     7713.50    854.49 o 
  17   0   6        7.40      -41.35    119.01 o 
  18   0   6      861.62     1157.58    346.11 o 
  19   0   6       64.49       36.53     54.18 o 
  20   0   6     5343.45     5720.68    813.66 o 
  21   0   6      128.88      313.63    158.91 o 
  22   0   6      513.86      657.65    274.87 o 
  23   0   6        8.44     -183.57    156.80 o 
 -29   1   6     1131.76     2063.42    483.62 o 
 -28   1   6        9.07       86.53     39.66 o 
 -27   1   6       10.62      -24.70    131.03 o 
 -26   1   6      656.16      510.89    157.74 o 
 -25   1   6      110.20      224.35     98.50 o 
 -24   1   6      784.78      597.44    126.90 o 
 -23   1   6     3691.96     3978.32    334.44 o 
 -22   1   6      791.23      832.27    180.55 o 
 -21   1   6       87.62       77.66     48.66 o 
 -20   1   6       30.77      -20.36     49.93 o 
 -19   1   6        0.93        3.01     69.77 o 
 -18   1   6      888.56      821.59    148.67 o 
 -17   1   6     1081.94      966.86    133.50 o 
 -16   1   6     1515.26     1645.18    170.73 o 
 -15   1   6     7093.92     7075.62    340.36 o 
 -14   1   6     1062.95     1114.56    128.76 o 
 -13   1   6       75.52       60.21     31.48 o 
 -12   1   6     2011.42     2135.15    164.82 o 
 -11   1   6     5584.55     5105.31    249.16 o 
 -10   1   6     1127.88     1022.84    109.04 o 
  -9   1   6      388.99      437.30     59.23 o 
  -8   1   6        5.15       43.45     18.97 o 
  -7   1   6    12969.15    15540.52    609.10 o 
  -6   1   6     3630.90     4847.87    211.72 o 
  -5   1   6     4393.23     5436.81    219.48 o 
  -4   1   6     4506.69     5834.62    327.16 o 
  -3   1   6     1209.07     1704.26    148.78 o 
  -2   1   6     3758.66     5088.39    275.21 o 
  -1   1   6     2279.09     2712.86    236.97 o 
   0   1   6       19.49       40.96     49.75 o 
   1   1   6     8262.04     9036.59    447.15 o 
   2   1   6     1710.36     2077.46    219.76 o 
   3   1   6       80.92      -17.72     32.33 o 
   4   1   6      205.37      211.25     57.36 o 
   5   1   6      120.64      145.41     47.78 o 
   6   1   6      884.31      837.85    154.76 o 
   7   1   6     7773.03     7678.86    475.33 o 
   8   1   6      267.16      342.53    102.65 o 
   9   1   6     3725.01     3460.30    234.71 o 
  10   1   6      716.44      815.44    116.78 o 
  11   1   6        0.07       10.94     22.31 o 
  12   1   6      337.97      255.77     76.54 o 
  13   1   6       81.87       79.59     53.75 o 
  14   1   6      389.51      448.32    136.67 o 
  15   1   6     1656.61     1685.19    279.66 o 
  16   1   6     1188.16     1211.80    239.33 o 
  17   1   6      321.57      576.27    168.89 o 
  18   1   6     1262.28     1711.94    305.46 o 
  19   1   6     1895.08     2241.40    350.03 o 
  20   1   6       15.58      273.41    123.03 o 
  21   1   6       82.74       84.31     75.10 o 
  22   1   6       47.62      -20.74    189.14 o 
  23   1   6     1076.00     1455.99    309.37 o 
 -29   2   6       67.39      111.71    117.01 o 
 -28   2   6      368.62      406.94    197.94 o 
 -27   2   6       53.09      165.30    136.18 o 
 -26   2   6       72.41      220.85     94.45 o 
 -25   2   6       39.22      -42.64    105.58 o 
 -24   2   6      218.87      385.07    102.54 o 
 -23   2   6        0.47      -26.07     47.73 o 
 -22   2   6      862.16     1353.90    217.39 o 
 -21   2   6       18.12        0.04     78.48 o 
 -20   2   6       26.94      -81.44     57.31 o 
 -19   2   6     1129.53     1205.60    241.11 o 
 -18   2   6       53.04       24.44     58.67 o 
 -17   2   6      595.90      434.23    102.70 o 
 -16   2   6      125.24      136.67     46.64 o 
 -15   2   6      130.90      126.08     46.00 o 
 -14   2   6        1.90       41.92     42.78 o 
 -13   2   6     4834.36     4764.16    258.37 o 
 -12   2   6       13.62       52.08     29.63 o 
 -11   2   6     7330.62     6203.99    235.49 o 
 -10   2   6      860.74     1148.59     97.74 o 
  -9   2   6    25632.50    25285.83    828.07 o 
  -8   2   6        4.19       32.55     16.95 o 
  -7   2   6       96.27       39.42     18.54 o 
  -6   2   6      560.92      503.72     60.21 o 
  -5   2   6     3488.59     3276.35    154.92 o 
  -4   2   6       13.70       31.26     16.16 o 
  -3   2   6    11820.23    11970.01   1360.74 o 
  -2   2   6        7.70        6.17     25.90 o 
  -1   2   6      156.85      308.92     85.94 o 
   0   2   6        1.41       17.38     27.91 o 
   1   2   6      305.98      254.00     78.84 o 
   2   2   6      773.32      740.57    111.21 o 
   3   2   6     1211.47      896.90    118.31 o 
   4   2   6      238.60      154.05     55.36 o 
   5   2   6       53.04       40.89     28.43 o 
   6   2   6      141.88       60.24     44.92 o 
   7   2   6      123.25       57.33     52.52 o 
   8   2   6       89.71      -50.40     94.33 o 
   9   2   6      265.76      184.05     55.31 o 
  10   2   6        0.37       24.78     38.17 o 
  11   2   6     2573.45     2675.00    220.43 o 
  12   2   6      359.73      352.26     95.32 o 
  13   2   6        1.01      -12.84     40.31 o 
  14   2   6      654.18      825.67    180.87 o 
  15   2   6     1091.78      830.29    191.75 o 
  16   2   6       32.22      -69.95     66.20 o 
  17   2   6       86.58       66.99    114.24 o 
  18   2   6       33.34      145.24     99.03 o 
  19   2   6      517.04      810.70    213.20 o 
  20   2   6       12.26      -52.08    189.24 o 
  21   2   6     1260.40     1379.22    292.42 o 
  22   2   6        6.35      -76.86     93.50 o 
  23   2   6      621.58      724.28    235.15 o 
 -28   3   6     1885.35     3062.01    614.50 o 
 -27   3   6      153.76      118.85    153.74 o 
 -26   3   6       89.46        7.54     39.02 o 
 -25   3   6      142.62      103.94    237.81 o 
 -24   3   6        0.42        5.74     31.79 o 
 -23   3   6      298.41      184.43     58.77 o 
 -22   3   6     2281.48     2265.09    276.27 o 
 -21   3   6      193.49      235.11     95.92 o 
 -20   3   6       32.36      -53.29    110.13 o 
 -19   3   6     2260.55     2201.11    213.54 o 
 -18   3   6      303.15      308.40     76.04 o 
 -17   3   6      822.26      919.92    189.41 o 
 -16   3   6      871.78      725.87    162.61 o 
 -15   3   6      457.28      665.13    127.01 o 
 -14   3   6      119.52       43.28     41.85 o 
 -13   3   6      135.77      142.86     48.30 o 
 -12   3   6      833.07      789.13     82.70 o 
 -11   3   6     3504.99     3735.53    172.87 o 
 -10   3   6        9.45       22.79      9.83 o 
  -9   3   6      346.22      469.35     60.20 o 
  -8   3   6       21.14       26.08     21.94 o 
  -7   3   6     1294.82     1532.20     85.00 o 
  -6   3   6      425.87      405.77     48.11 o 
  -5   3   6     1158.89     1507.83    106.70 o 
  -4   3   6     1593.71     1857.53    106.77 o 
  -3   3   6     2701.48     2764.97    215.29 o 
  -2   3   6    15742.48    15449.89    515.78 o 
  -1   3   6      905.39     1060.57    138.82 o 
   0   3   6     2711.89     2900.95    184.67 o 
   1   3   6       42.39        2.61     17.89 o 
   2   3   6    19534.84    19738.67    481.86 o 
   3   3   6        0.03      220.30     54.41 o 
   4   3   6     3399.60     3252.97    200.84 o 
   5   3   6     4412.32     4404.97    241.22 o 
   6   3   6     1177.01     1196.23    140.29 o 
   7   3   6     3884.66     3575.11    335.32 o 
   8   3   6     2343.57     2693.75    298.20 o 
   9   3   6       73.80       25.34     27.41 o 
  10   3   6     3941.64     3630.04    255.82 o 
  11   3   6     1206.29     1364.55    188.02 o 
  12   3   6      515.50      444.97     99.51 o 
  13   3   6      639.60      552.27    116.24 o 
  14   3   6      382.86      354.63     98.72 o 
  15   3   6       24.87       62.44     99.77 o 
  16   3   6     1384.85     1479.60    305.19 o 
  17   3   6      225.94      377.57    137.41 o 
  18   3   6        4.29      -51.77    127.82 o 
  19   3   6       90.85       34.66     98.85 o 
  20   3   6       44.44     -108.36     81.08 o 
  21   3   6        1.48       42.13     64.28 o 
  22   3   6      364.90      530.34    205.21 o 
  23   3   6      426.91      575.70    268.77 o 
 -28   4   6      116.87      278.75    195.25 o 
 -27   4   6      588.88      903.83    261.42 o 
 -26   4   6      153.03      125.51     49.83 o 
 -25   4   6      312.90      644.10    196.11 o 
 -24   4   6      172.12      174.81    194.64 o 
 -23   4   6       10.13      128.94    131.13 o 
 -22   4   6      530.91      611.78    131.57 o 
 -21   4   6        1.37       12.51     74.77 o 
 -20   4   6     5355.84     6224.71    735.79 o 
 -19   4   6      854.03     1007.95    130.78 o 
 -18   4   6      181.69      132.85     72.75 o 
 -17   4   6       83.78       40.43     29.63 o 
 -16   4   6     1720.63     1793.21    127.67 o 
 -15   4   6     2300.15     2196.87    135.75 o 
 -14   4   6     9028.57     8732.86    320.10 o 
 -13   4   6      683.97      737.91     87.67 o 
 -12   4   6      595.99      553.91     81.09 o 
 -11   4   6      152.38      141.32     37.62 o 
 -10   4   6        0.25       34.24     17.94 o 
  -9   4   6      150.30      135.18     36.10 o 
  -8   4   6       69.08       32.74     18.63 o 
  -7   4   6     1430.66     1699.95    127.72 o 
  -6   4   6      132.86       27.94     32.59 o 
  -5   4   6       10.90       -8.99     16.55 o 
  -4   4   6     9821.81     8931.32    332.93 o 
  -3   4   6      131.04      191.04     52.30 o 
  -2   4   6     2176.91     1865.81    107.62 o 
  -1   4   6      624.55      800.72     79.49 o 
   0   4   6     1357.37     1115.34     98.10 o 
   1   4   6      314.99      391.29     53.86 o 
   2   4   6      717.09      758.53     81.55 o 
   3   4   6       25.58       36.66     31.30 o 
   4   4   6      727.44      918.61     96.41 o 
   5   4   6     1042.77     1003.20    115.45 o 
   6   4   6      192.16       97.79     68.89 o 
   7   4   6       11.60      -17.50     23.27 o 
   8   4   6    11593.01    11919.17    642.04 o 
   9   4   6       29.48        8.08     15.18 o 
  10   4   6     6188.33     6458.64    400.67 o 
  11   4   6       33.99       -6.45     46.81 o 
  12   4   6       14.47       17.27     51.72 o 
  13   4   6      931.78      707.22    129.28 o 
  14   4   6      108.36       57.39     42.46 o 
  15   4   6       83.55       24.72     46.08 o 
  16   4   6      243.46      455.54    147.39 o 
  17   4   6        2.21     -106.35     82.06 o 
  18   4   6     3578.65     4233.36    481.73 o 
  19   4   6       11.70      -36.12     72.54 o 
  20   4   6       35.80      217.01     97.87 o 
  21   4   6      190.38      138.84    211.60 o 
  22   4   6      226.91      287.26    129.64 o 
 -27   5   6     1258.85     1606.95    335.81 o 
 -26   5   6       77.43       63.05     58.12 o 
 -25   5   6      198.75      207.18    115.24 o 
 -24   5   6       52.22      126.81    184.48 o 
 -23   5   6     1094.23     1332.49    398.22 o 
 -22   5   6      218.50      152.27    126.23 o 
 -21   5   6     1816.31     2033.21    467.23 o 
 -20   5   6     1263.20     1336.02    134.95 o 
 -19   5   6       37.07       -4.34     17.53 o 
 -18   5   6      233.62      283.04     42.08 o 
 -17   5   6      924.02      810.88     62.79 o 
 -16   5   6       37.34       52.93    116.85 o 
 -15   5   6     2797.24     2357.65    275.96 o 
 -14   5   6     1918.47     1890.48    249.03 o 
 -13   5   6     4611.69     4713.80    316.86 o 
 -12   5   6     2176.63     2210.30    228.96 o 
 -11   5   6     3119.03     3162.11    294.05 o 
 -10   5   6       16.49       16.84     13.01 o 
  -9   5   6     1737.94     1756.47    144.15 o 
  -8   5   6      188.87      180.02     31.04 o 
  -7   5   6      123.76      223.81     45.11 o 
  -6   5   6       13.09       28.51     34.43 o 
  -5   5   6       23.90      -11.60     21.68 o 
  -4   5   6        4.45       12.09     11.73 o 
  -3   5   6        6.93       14.89     27.62 o 
  -2   5   6      862.12      845.40     74.45 o 
  -1   5   6     8911.52     8756.29    269.89 o 
   0   5   6      705.55      597.67     74.12 o 
   1   5   6     1280.56     1217.75    113.42 o 
   2   5   6      197.81      209.59     49.00 o 
   3   5   6      444.13      332.36     65.79 o 
   4   5   6      287.46      217.86     51.57 o 
   5   5   6     8230.54     7545.57    330.04 o 
   6   5   6     1789.77      443.26    498.25 o 
   7   5   6        1.88      -36.79     30.70 o 
   8   5   6      930.73      839.08    172.07 o 
   9   5   6        2.64      -19.31     28.61 o 
  10   5   6       16.18       -2.08     22.66 o 
  11   5   6      806.39      674.55    247.36 o 
  12   5   6      556.48      640.46    135.76 o 
  13   5   6     1510.92     1691.04    210.14 o 
  14   5   6      130.72       47.66     94.88 o 
  15   5   6      487.97      496.65    112.64 o 
  16   5   6      572.95      839.65    205.91 o 
  17   5   6       97.53       11.91     42.53 o 
  18   5   6        4.76      -26.54    205.70 o 
  19   5   6     1181.64     1344.53    271.69 o 
  20   5   6       42.89       77.71     87.58 o 
  21   5   6      168.05      656.59    318.80 o 
  22   5   6        8.46      175.33    204.44 o 
 -27   6   6        0.12       92.95    120.90 o 
 -26   6   6      274.30      286.39    128.66 o 
 -25   6   6      635.62      537.51    236.48 o 
 -24   6   6      105.18      334.07    237.60 o 
 -23   6   6       46.04      182.05     51.70 o 
 -22   6   6        9.94     -145.80    133.78 o 
 -21   6   6     1059.35     1405.28    407.15 o 
 -20   6   6       13.48       53.50     63.60 o 
 -19   6   6     3641.70     3458.37    387.23 o 
 -18   6   6      582.92      751.37    175.03 o 
 -17   6   6     6117.91     5437.42    450.77 o 
 -16   6   6     2199.70     2222.53    278.09 o 
 -15   6   6    14937.43    15427.48    840.11 o 
 -14   6   6      629.95      595.62    125.87 o 
 -13   6   6     7942.61     7059.84    428.71 o 
 -12   6   6      110.56       75.84     34.51 o 
 -11   6   6     4033.22     4043.71    258.19 o 
 -10   6   6       24.43       15.86    102.57 o 
  -9   6   6     4379.54     4127.81    215.15 o 
  -8   6   6      469.91      466.41     87.24 o 
  -7   6   6      182.72      355.71     82.20 o 
  -6   6   6      195.55      135.42     76.40 o 
  -5   6   6      435.27      274.74    101.60 o 
  -4   6   6        5.34       23.65     13.61 o 
  -3   6   6      139.15      258.92     61.07 o 
  -2   6   6      383.29      185.98     75.47 o 
  -1   6   6       99.43      154.45     56.12 o 
   0   6   6      667.93      586.37    100.96 o 
   1   6   6     6112.86     5845.37    337.72 o 
   2   6   6      560.88      217.62    245.23 o 
   3   6   6       18.05       65.81     69.51 o 
   4   6   6      109.75       50.12     75.47 o 
   5   6   6      344.60       68.24    108.10 o 
   6   6   6       94.90      -15.13     30.27 o 
   7   6   6     3248.30     2880.57    320.49 o 
   8   6   6       86.47       85.06     59.79 o 
   9   6   6      603.42      667.15    125.66 o 
  10   6   6       21.49       -0.14     50.22 o 
  11   6   6     2686.03     2703.97    338.82 o 
  12   6   6      560.29      574.30    119.45 o 
  13   6   6      391.01      506.45    114.69 o 
  14   6   6        0.11       28.44     55.38 o 
  15   6   6      254.62      286.70    121.68 o 
  16   6   6      246.23      211.31    110.40 o 
  17   6   6     1324.61     1474.31    283.07 o 
  18   6   6       58.22       91.48     86.74 o 
  19   6   6     1910.53     2761.68    397.20 o 
  20   6   6      108.00     -149.59    148.49 o 
  21   6   6      407.38      600.85    304.62 o 
 -26   7   6      850.93     1535.61    493.73 o 
 -25   7   6       40.04        9.80     71.41 o 
 -24   7   6      312.96      208.74    228.68 o 
 -23   7   6       73.63       89.69    123.45 o 
 -22   7   6        0.90       72.83     99.04 o 
 -21   7   6      488.13      562.85    258.19 o 
 -20   7   6        9.71      103.68     64.82 o 
 -19   7   6      340.70      491.69    154.71 o 
 -18   7   6      392.40      439.81    137.24 o 
 -17   7   6      569.71      533.84    144.76 o 
 -16   7   6        2.39       27.96    126.15 o 
 -15   7   6        1.19      -14.93     46.49 o 
 -14   7   6     1379.35     1251.19    187.55 o 
 -13   7   6     5988.65     5372.02    366.47 o 
 -12   7   6     5146.65     5513.85    343.91 o 
 -11   7   6        0.20       65.62     48.57 o 
 -10   7   6     3554.79     3306.37    218.76 o 
  -9   7   6        3.19        4.11     29.25 o 
  -8   7   6      854.61      887.18    118.07 o 
  -7   7   6       33.62       41.98     39.65 o 
  -6   7   6      568.01      611.04    175.57 o 
  -5   7   6        3.13       11.50     39.18 o 
  -4   7   6      736.54      789.75    140.37 o 
  -3   7   6      646.43      627.04    131.47 o 
  -2   7   6     2815.38     2671.46    342.11 o 
  -1   7   6      360.59      276.15     65.66 o 
   0   7   6     4939.23     5033.01    315.56 o 
   1   7   6      297.44      273.90     82.62 o 
   2   7   6       65.31       88.53     59.49 o 
   3   7   6      368.22      309.82    141.64 o 
   4   7   6     5839.94     5734.57    411.89 o 
   5   7   6      393.32       92.55    243.06 o 
   6   7   6     3851.03     4068.68    556.50 o 
   7   7   6       25.25      118.88     82.08 o 
   8   7   6       24.75        8.20     58.70 o 
   9   7   6      551.77      352.86    170.63 o 
  10   7   6      195.51      175.23     73.05 o 
  11   7   6      524.45      648.78    164.94 o 
  12   7   6      949.76     1151.14    169.03 o 
  13   7   6       61.26       74.20     60.94 o 
  14   7   6      663.87      939.44    162.44 o 
  15   7   6       55.03      -30.12     61.14 o 
  16   7   6      373.41      558.52    165.18 o 
  17   7   6        0.34       13.11     53.98 o 
  18   7   6      173.44     -213.87    172.35 o 
  19   7   6      135.85      201.54    155.30 o 
  20   7   6      777.10     1202.22    420.06 o 
 -24   8   6       30.60      237.78    186.28 o 
 -23   8   6      412.29      273.30    184.02 o 
 -22   8   6        8.49       75.96    158.80 o 
 -21   8   6      299.91      194.91    144.96 o 
 -20   8   6      229.50      384.11    214.84 o 
 -19   8   6       75.27      230.66    187.21 o 
 -18   8   6      243.30      470.04    233.67 o 
 -17   8   6        8.18       62.88     30.68 o 
 -16   8   6     2647.96     2697.95    300.53 o 
 -15   8   6      234.12      258.36     77.75 o 
 -14   8   6     2410.39     2264.29    245.25 o 
 -13   8   6     1733.48     1557.27    207.76 o 
 -12   8   6       31.66       53.25    154.78 o 
 -11   8   6      963.80      930.98    126.27 o 
 -10   8   6      592.82      592.91     89.64 o 
  -9   8   6      526.52      339.74    145.72 o 
  -8   8   6       16.10       11.16     15.57 o 
  -7   8   6      545.94      627.58    115.70 o 
  -6   8   6       22.45       65.04     88.74 o 
  -5   8   6      765.94      702.69    128.33 o 
  -4   8   6     3291.36     3235.71    301.75 o 
  -3   8   6        4.07        2.17     33.61 o 
  -2   8   6        1.65       65.28     48.47 o 
  -1   8   6     2200.20     2035.59    319.72 o 
   0   8   6       23.51       28.48     27.52 o 
   1   8   6       70.84       59.04     35.05 o 
   2   8   6      664.42      549.52    126.76 o 
   3   8   6        2.17       23.76     42.14 o 
   4   8   6       56.26       31.72     57.79 o 
   5   8   6       16.39       11.49     24.54 o 
   6   8   6      893.00     1125.33    302.48 o 
   7   8   6      102.01      230.41    148.00 o 
   8   8   6      664.74      661.88    174.36 o 
   9   8   6      428.09      403.06    135.74 o 
  10   8   6      704.07      936.66    301.15 o 
  11   8   6      716.35      459.95    208.74 o 
  12   8   6      114.91      506.47    750.53 o 
  13   8   6        1.04      104.81    110.87 o 
  14   8   6     1266.80     1772.04    460.20 o 
  15   8   6        0.21      -10.54     53.34 o 
  16   8   6       67.87       21.84     51.56 o 
  17   8   6      522.41      527.25    262.13 o 
  18   8   6       29.54       46.42    123.42 o 
  19   8   6       59.79      724.04    319.21 o 
 -23   9   6     1358.82     1722.24    497.68 o 
 -22   9   6      109.83      258.45    177.62 o 
 -21   9   6       84.84       60.92     56.13 o 
 -20   9   6        0.39       -5.66     80.53 o 
 -19   9   6       80.28      315.83    209.46 o 
 -18   9   6      148.10      157.42     85.09 o 
 -17   9   6       39.65      168.58    143.40 o 
 -16   9   6      324.49      480.19    225.83 o 
 -15   9   6      344.86      356.76    192.56 o 
 -14   9   6      181.29      108.72     51.82 o 
 -13   9   6      765.77      772.74    133.33 o 
 -12   9   6      170.61      177.86     61.74 o 
 -11   9   6     1422.02     1519.44    221.65 o 
 -10   9   6       45.04       54.11     33.80 o 
  -9   9   6        0.30       91.31     60.58 o 
  -8   9   6      461.01      564.08    100.02 o 
  -7   9   6      804.09      727.57    125.56 o 
  -6   9   6        1.11       -4.94     43.78 o 
  -5   9   6     1079.72      944.51    162.46 o 
  -4   9   6      166.56      181.44     63.70 o 
  -3   9   6     4513.02     4526.91    282.82 o 
  -2   9   6       39.28       15.89     40.51 o 
  -1   9   6      840.16      839.43     97.29 o 
   0   9   6       47.30       36.02     29.99 o 
   1   9   6       44.03       69.02     50.23 o 
   2   9   6      806.12      680.69     97.90 o 
   3   9   6     9111.77     9418.68    422.04 o 
   4   9   6        0.16       48.61     51.24 o 
   5   9   6     2456.65     2354.04    432.65 o 
   6   9   6      302.04      401.87    192.18 o 
   7   9   6     2030.12     2403.51    322.29 o 
   8   9   6      598.73      386.12    123.62 o 
   9   9   6      231.70      215.74    143.25 o 
  10   9   6        7.85        7.43     21.21 o 
  11   9   6      480.61      690.44    293.44 o 
  12   9   6        8.95       92.51    107.32 o 
  13   9   6       12.68       42.63    131.61 o 
  14   9   6       10.81       37.89     74.27 o 
  15   9   6      230.23      440.57    253.17 o 
  16   9   6       35.57      281.93    223.76 o 
  17   9   6        1.30      -62.38     98.62 o 
 -22  10   6       11.20      235.36    199.65 o 
 -21  10   6        0.04       -3.09     35.29 o 
 -20  10   6       14.16       87.42    112.89 o 
 -19  10   6       19.40      176.05    162.06 o 
 -18  10   6      115.46      116.76    124.31 o 
 -17  10   6     1973.15     2706.25    594.98 o 
 -16  10   6       24.22      161.02    119.40 o 
 -15  10   6       12.15     -300.26    200.17 o 
 -14  10   6        2.82       47.37     81.46 o 
 -13  10   6      169.60      308.40    196.00 o 
 -12  10   6     2112.78     1993.30    381.47 o 
 -11  10   6      653.56      834.09     87.17 o 
 -10  10   6      561.14      502.81     89.15 o 
  -9  10   6    12740.34    13112.99   1198.79 o 
  -8  10   6      340.23      394.94    182.26 o 
  -7  10   6     2454.42     2706.48    251.42 o 
  -6  10   6      619.85      550.86    123.86 o 
  -5  10   6      123.35      129.18     52.61 o 
  -4  10   6      159.32      242.55     45.16 o 
  -3  10   6       18.37       -9.27     18.43 o 
  -2  10   6        1.36       -1.21     27.54 o 
  -1  10   6     1891.54     1682.97    151.00 o 
   0  10   6        5.69       28.56     36.51 o 
   1  10   6      667.18      707.79    113.45 o 
   2  10   6      526.42      641.81     99.08 o 
   3  10   6      971.27      729.23    239.05 o 
   4  10   6      369.03      329.33     71.67 o 
   5  10   6      210.45      116.56    128.59 o 
   6  10   6       42.32      243.28     89.73 o 
   7  10   6      128.68       69.82     85.26 o 
   8  10   6      159.57       77.49     37.02 o 
   9  10   6     1049.43     1137.71    350.57 o 
  10  10   6      496.25      263.36    166.26 o 
  11  10   6      258.38      323.43    212.69 o 
  12  10   6      251.14      338.43    218.44 o 
  13  10   6        4.23       78.05    110.25 o 
  14  10   6        1.47      131.03    152.14 o 
  15  10   6     1282.27     2085.24    570.28 o 
  16  10   6      134.15      110.12    131.30 o 
 -20  11   6      177.99     -134.15    141.57 o 
 -19  11   6      152.50      203.27    158.13 o 
 -18  11   6       68.98     -121.59    197.70 o 
 -17  11   6      409.49      735.86    304.53 o 
 -16  11   6      204.33      199.99    171.81 o 
 -15  11   6       88.36      402.01    239.85 o 
 -14  11   6      134.62      292.59    186.59 o 
 -13  11   6      104.71      135.86     94.00 o 
 -12  11   6     1768.97     1917.40    479.25 o 
 -11  11   6      738.60      559.47    230.48 o 
 -10  11   6      203.31      578.76    315.88 o 
  -9  11   6      219.76      134.10    149.12 o 
  -8  11   6      121.27      178.64    137.48 o 
  -7  11   6        0.08      -65.13    108.21 o 
  -6  11   6      882.51     1043.85    171.02 o 
  -5  11   6      191.91      166.99     74.87 o 
  -4  11   6     1881.26     1984.51    148.69 o 
  -3  11   6      191.62      261.40    115.70 o 
  -2  11   6     2052.01     2003.60    204.90 o 
  -1  11   6        3.06       64.43     62.89 o 
   0  11   6       74.23      122.17     37.74 o 
   1  11   6       68.87       81.57     51.07 o 
   2  11   6     8504.40     9139.47    513.48 o 
   3  11   6       46.51      663.54    304.67 o 
   4  11   6      282.99      337.41     89.97 o 
   5  11   6       22.25       21.08     41.01 o 
   6  11   6       40.78       19.61     52.79 o 
   7  11   6       69.53        2.81     97.53 o 
   8  11   6     1242.02     2128.35    482.86 o 
   9  11   6       52.35      186.10    144.58 o 
  10  11   6     1790.54     3099.93    613.97 o 
  11  11   6        0.32      -83.15    103.97 o 
  12  11   6       53.27       35.33     72.06 o 
  13  11   6       85.31      217.81    207.26 o 
  14  11   6      363.24      728.21    327.99 o 
  15  11   6        3.67      310.34    215.91 o 
 -19  12   6      147.01      421.23    259.28 o 
 -18  12   6     2059.63     2250.45    568.35 o 
 -17  12   6     1019.83     1033.09    378.17 o 
 -16  12   6       39.40       19.21     59.16 o 
 -15  12   6       68.12       51.73    100.42 o 
 -14  12   6       88.87      130.17    147.50 o 
 -13  12   6      438.90      478.42    263.48 o 
 -12  12   6        7.54       87.59     96.55 o 
 -11  12   6     1352.56     1305.44    423.80 o 
 -10  12   6      565.30      931.09    339.96 o 
  -9  12   6     1057.27     1071.21    351.58 o 
  -8  12   6       13.29      142.53    100.92 o 
  -7  12   6      285.55      360.49     96.05 o 
  -6  12   6     1108.81     1173.81    191.07 o 
  -5  12   6       51.04      136.40    101.56 o 
  -4  12   6      332.87      433.76    125.92 o 
  -3  12   6     1411.72     1720.87    262.11 o 
  -2  12   6        5.32       88.69    110.70 o 
  -1  12   6      271.73      225.20     65.64 o 
   0  12   6      129.95      210.87     99.51 o 
   1  12   6        8.18       16.30     32.12 o 
   2  12   6      244.25      257.79     74.74 o 
   3  12   6      357.91      339.60    108.32 o 
   4  12   6       67.22       53.14     24.45 o 
   5  12   6       25.95      -48.68     98.33 o 
   6  12   6       44.32       19.58     63.37 o 
   7  12   6      724.62      759.32    293.27 o 
   8  12   6       72.20      395.61    219.79 o 
   9  12   6        0.53     -160.20    152.43 o 
  10  12   6       16.03      162.49    114.24 o 
  11  12   6       89.25      167.43    150.78 o 
  12  12   6       44.68       25.40     65.94 o 
  13  12   6      303.58      502.15    256.35 o 
 -17  13   6       28.17       54.09     92.55 o 
 -16  13   6      120.33      405.94    243.89 o 
 -15  13   6      426.59      685.28    317.18 o 
 -14  13   6        0.15      190.51    167.59 o 
 -13  13   6      199.63       83.51    111.34 o 
 -12  13   6        0.36       -9.18     56.06 o 
 -11  13   6       97.84      310.11    229.57 o 
 -10  13   6      137.92      223.49    138.97 o 
  -9  13   6        0.61      -36.27    105.08 o 
  -8  13   6        0.00       48.70    104.92 o 
  -7  13   6      187.80      140.42    138.29 o 
  -6  13   6      166.46      263.64    167.30 o 
  -5  13   6       85.90       59.23     99.06 o 
  -4  13   6      139.41       99.11    107.65 o 
  -3  13   6      597.00      829.48    201.99 o 
  -2  13   6        0.05      264.33    120.59 o 
  -1  13   6      170.34      198.49     61.76 o 
   0  13   6       87.95       78.59     42.87 o 
   1  13   6      518.63      735.43    193.02 o 
   2  13   6       56.59      196.38    102.54 o 
   3  13   6     2051.68     2841.22    406.43 o 
   4  13   6        3.57       59.19     81.93 o 
   5  13   6      302.79      263.89    156.68 o 
   6  13   6       83.33      245.69    154.79 o 
   7  13   6       65.21        2.60     29.16 o 
   8  13   6       73.22       47.01     79.24 o 
   9  13   6      701.15     1391.34    421.46 o 
  10  13   6        1.93       95.86    140.28 o 
  11  13   6       12.97      468.45    269.95 o 
  12  13   6        2.69       21.35    128.42 o 
 -14  14   6      101.14      232.37    190.64 o 
 -13  14   6      461.65      769.19    322.92 o 
 -12  14   6      162.08       88.80    179.60 o 
 -11  14   6       78.17       87.97    125.93 o 
 -10  14   6      630.68      480.23    261.55 o 
  -9  14   6       76.15      246.24    185.86 o 
  -8  14   6     2396.91     2883.26    632.34 o 
  -7  14   6      990.88     1078.05    401.77 o 
  -6  14   6      150.91      494.31    252.75 o 
  -5  14   6       18.33     -266.54    191.38 o 
  -4  14   6       79.88      277.23    195.25 o 
  -3  14   6      562.10      890.62    351.94 o 
  -2  14   6      110.93     -106.51    172.75 o 
  -1  14   6       20.49       13.53     73.29 o 
   0  14   6       25.36        3.11     81.27 o 
   1  14   6      446.20      509.31    167.44 o 
   2  14   6      130.04      227.56    115.62 o 
   3  14   6        0.10      -16.92    186.49 o 
   4  14   6      264.32      397.20    181.61 o 
   5  14   6      360.29      452.06    270.06 o 
   6  14   6        2.72      -15.53    157.49 o 
   7  14   6       43.34      267.15    150.38 o 
   8  14   6      356.69      754.47    289.90 o 
   9  14   6       67.47      311.90    276.12 o 
 -10  15   6      815.96     1417.92    463.82 o 
  -9  15   6        7.76       13.20     55.48 o 
  -8  15   6       38.66      187.14    183.51 o 
  -7  15   6       75.50      150.05    150.80 o 
  -6  15   6       16.64     -239.38    187.89 o 
  -5  15   6       15.45      -28.15    138.03 o 
  -4  15   6        6.18      101.68    102.18 o 
  -3  15   6      102.68     -171.33    162.00 o 
  -2  15   6      619.71      600.63    302.69 o 
  -1  15   6       20.47      -85.29    155.82 o 
   0  15   6     1440.19     2343.85    602.28 o 
   1  15   6      108.92      125.25    172.52 o 
   2  15   6      212.26       72.11    212.69 o 
   3  15   6       67.45       99.14     77.81 o 
   4  15   6      940.98     1074.39    260.07 o 
   5  15   6       52.56       -9.14    115.49 o 
 -29   1   7      325.21      333.36    186.45 o 
 -28   1   7       47.48      -61.58     51.06 o 
 -27   1   7       35.43       -4.25     52.27 o 
 -26   1   7      115.26       92.09     64.87 o 
 -25   1   7        0.39      -31.57     41.19 o 
 -24   1   7      558.02      487.37    140.97 o 
 -23   1   7      777.14      459.08    143.63 o 
 -22   1   7      209.53       22.50     73.69 o 
 -21   1   7      427.48      277.76    137.55 o 
 -20   1   7       79.63       13.48     38.14 o 
 -19   1   7      160.37      155.79     70.88 o 
 -18   1   7       86.41       -0.80     32.44 o 
 -17   1   7      115.55      -17.71     42.33 o 
 -16   1   7     1408.81     1513.17    160.22 o 
 -15   1   7     1883.21     1908.91    176.84 o 
 -14   1   7      894.00      834.43    114.60 o 
 -13   1   7     1009.51      789.65    104.64 o 
 -12   1   7     3703.43     4016.12    232.72 o 
 -11   1   7     1004.71     1321.17    113.07 o 
 -10   1   7      204.43      154.38     36.12 o 
  -9   1   7       62.55       -4.02     23.88 o 
  -8   1   7    11696.42    12867.15    389.20 o 
  -7   1   7     9313.77    10035.59    339.30 o 
  -6   1   7     1641.02     2711.67    152.24 o 
  -5   1   7       24.81        0.39     26.43 o 
  -4   1   7      241.60      354.19     76.26 o 
  -3   1   7      670.28      943.96    120.27 o 
  -2   1   7      135.75      180.12     53.43 o 
  -1   1   7     1949.77     2505.35    245.44 o 
   0   1   7      414.58      393.04     98.09 o 
   1   1   7     3683.61     5058.17    383.77 o 
   2   1   7     1656.24     1269.56    189.55 o 
   3   1   7     1092.42     1384.72    191.91 o 
   4   1   7       59.02      -35.55     28.51 o 
   5   1   7      780.64      968.69    172.43 o 
   6   1   7     3209.49     3625.61    339.57 o 
   7   1   7       60.41      -55.94     37.30 o 
   8   1   7     1368.21     1482.48    181.35 o 
   9   1   7      917.15      729.37    113.36 o 
  10   1   7      437.84      411.02     71.46 o 
  11   1   7     1571.83     1700.68    208.30 o 
  12   1   7      139.25      137.33     86.05 o 
  13   1   7     1283.13     1521.39    261.75 o 
  14   1   7       14.47       17.11     59.48 o 
  15   1   7      415.84      474.24    155.56 o 
  16   1   7      777.69     1086.61    235.12 o 
  17   1   7       47.17      -20.02     51.19 o 
  18   1   7       21.77      -92.94     73.07 o 
  19   1   7       85.34      253.54    128.85 o 
  20   1   7      313.28      439.68    159.84 o 
  21   1   7      205.40      197.99    170.19 o 
  22   1   7     1323.37     1796.30    349.26 o 
  23   1   7      248.80       75.66    307.34 o 
 -29   2   7      167.40      282.93    148.79 o 
 -28   2   7       49.04      103.00    162.02 o 
 -27   2   7      693.06      887.67    226.72 o 
 -26   2   7      246.21      232.02    171.42 o 
 -25   2   7      100.06        5.65     22.99 o 
 -24   2   7      102.59       89.65     52.11 o 
 -23   2   7        7.77       19.20     32.65 o 
 -22   2   7      367.14      211.08    146.80 o 
 -21   2   7     1830.43     2200.85    276.13 o 
 -20   2   7      225.85      120.94    116.08 o 
 -19   2   7       57.66      -41.15     43.63 o 
 -18   2   7      140.92       79.39     43.73 o 
 -17   2   7     3175.11     3530.31    285.04 o 
 -16   2   7      897.87      832.54    117.39 o 
 -15   2   7      115.20       26.10     41.98 o 
 -14   2   7      508.40      677.72    101.29 o 
 -13   2   7     3279.52     3079.14    182.54 o 
 -12   2   7      944.87      912.43     96.18 o 
 -11   2   7       81.17       85.87     31.59 o 
 -10   2   7      631.42      615.89     71.47 o 
  -9   2   7     6391.79     7559.68    249.27 o 
  -8   2   7     2971.30     3329.33    188.21 o 
  -7   2   7     7374.29     7642.06    447.28 o 
  -6   2   7       30.75       41.24     25.00 o 
  -5   2   7       45.56       76.66     18.70 o 
  -4   2   7      300.39      269.62    104.51 o 
  -3   2   7      328.61      497.19     99.30 o 
  -2   2   7      200.79      197.77     60.85 o 
  -1   2   7      578.70      711.10    105.86 o 
   0   2   7      170.12      177.95     56.09 o 
   1   2   7     8086.50     8741.23    480.29 o 
   2   2   7      312.77      422.46     87.74 o 
   3   2   7     4661.65     4056.53    277.62 o 
   4   2   7      724.12      157.02    160.34 o 
   5   2   7       85.18       95.96     64.44 o 
   6   2   7      389.84      480.94    119.17 o 
   7   2   7      630.49      558.53    131.46 o 
   8   2   7        2.81        8.06     18.29 o 
   9   2   7      152.08      118.37     36.86 o 
  10   2   7       50.30       55.65     44.60 o 
  11   2   7     6013.81     6493.04    412.23 o 
  12   2   7        2.03      -42.70     36.92 o 
  13   2   7     5851.03     6031.80    523.16 o 
  14   2   7       10.66      -47.21     81.09 o 
  15   2   7      551.56      382.87    153.97 o 
  16   2   7        0.25      -28.44     76.62 o 
  17   2   7      270.61      175.18     89.86 o 
  18   2   7       17.81      -21.97    192.27 o 
  19   2   7     1090.00     1220.13    272.06 o 
  20   2   7       11.28     -145.22     96.81 o 
  21   2   7     1437.04     1689.51    339.72 o 
  22   2   7       11.15     -106.21    123.61 o 
 -28   3   7      826.04     1492.44    311.65 o 
 -27   3   7        3.59       51.34     51.44 o 
 -26   3   7      122.06      256.07    102.12 o 
 -25   3   7       22.99     -292.61    195.07 o 
 -24   3   7      307.69      247.97     78.92 o 
 -23   3   7     1952.19     2148.80    272.90 o 
 -22   3   7        0.70      -49.90     49.21 o 
 -21   3   7      953.30      845.55    177.78 o 
 -20   3   7     1773.28     2040.90    230.17 o 
 -19   3   7      375.00      459.02    145.23 o 
 -18   3   7       24.61      -18.51     35.03 o 
 -17   3   7     2818.91     2846.33    329.17 o 
 -16   3   7     1423.41     1197.28    208.66 o 
 -15   3   7       13.62       25.50     16.70 o 
 -14   3   7      822.74      760.60     88.89 o 
 -13   3   7        6.85       18.45     14.38 o 
 -12   3   7     2840.51     2518.15    152.71 o 
 -11   3   7      826.89      768.55     80.27 o 
 -10   3   7     1344.02     1464.19    105.37 o 
  -9   3   7     1097.26     1064.32     87.85 o 
  -8   3   7     5198.07     6257.07    247.33 o 
  -7   3   7        3.62       -1.19     17.23 o 
  -6   3   7     2422.57     2063.13    120.11 o 
  -5   3   7       17.57       14.51     26.16 o 
  -4   3   7     4289.26     3811.00    267.64 o 
  -3   3   7     4068.92     4661.23    306.53 o 
  -2   3   7       12.75      119.31     58.79 o 
  -1   3   7     2606.60     3154.70    225.06 o 
   0   3   7      389.75      498.47     81.02 o 
   1   3   7     2100.57     1815.09    157.34 o 
   2   3   7     1711.35     2162.52    171.89 o 
   3   3   7      210.50      147.27    102.16 o 
   4   3   7    15305.08    14551.63    513.28 o 
   5   3   7      489.26      589.32    109.28 o 
   6   3   7    13549.65    13286.97    661.45 o 
   7   3   7      901.03      775.49    162.99 o 
   8   3   7     1109.46     1036.61    129.29 o 
   9   3   7     1421.94     1393.69    158.52 o 
  10   3   7      136.34      101.59     30.60 o 
  11   3   7      195.14       48.13    101.21 o 
  12   3   7      141.31      112.42     47.23 o 
  13   3   7       92.01      116.74     87.93 o 
  14   3   7      713.19      728.58    178.98 o 
  15   3   7      276.26      696.30    195.44 o 
  16   3   7      377.95      258.69    118.47 o 
  17   3   7       16.77       14.27    182.89 o 
  18   3   7       13.51        4.25    165.02 o 
  19   3   7       27.07       39.78    161.08 o 
  20   3   7      432.41      416.08    162.90 o 
  21   3   7      123.83      160.66     92.93 o 
  22   3   7       47.69      252.34    152.50 o 
 -28   4   7      286.77      505.88    283.11 o 
 -27   4   7       83.59       42.46    111.18 o 
 -26   4   7      139.68       60.21     60.83 o 
 -25   4   7      229.23      190.74    139.77 o 
 -24   4   7       36.88      -45.38    112.83 o 
 -23   4   7       29.28       37.03    130.52 o 
 -22   4   7      567.67      588.13    128.15 o 
 -21   4   7        4.84       63.93     91.59 o 
 -20   4   7        0.29      117.40     60.05 o 
 -19   4   7      116.23      123.29     38.13 o 
 -18   4   7     8516.46     8430.98    308.39 o 
 -17   4   7      150.94      138.75     47.56 o 
 -16   4   7      184.01      185.40     54.38 o 
 -15   4   7     1440.75     1663.35    160.03 o 
 -14   4   7      171.14      220.82     52.46 o 
 -13   4   7       23.03       41.94     27.64 o 
 -12   4   7      256.95      295.79     57.39 o 
 -11   4   7       98.44      116.02     39.40 o 
 -10   4   7      480.35      612.49    108.16 o 
  -9   4   7       14.31       59.47     23.89 o 
  -8   4   7     6977.20     8414.84    314.59 o 
  -7   4   7     1181.65      988.05    112.31 o 
  -6   4   7     8772.81    10306.53    488.92 o 
  -5   4   7     1105.55      954.71    114.42 o 
  -4   4   7     8039.27     7991.15    383.19 o 
  -3   4   7       22.03       22.81     22.94 o 
  -2   4   7     1643.92     1903.63    121.68 o 
  -1   4   7        6.37       42.74     28.22 o 
   0   4   7     1344.10     1561.34    126.10 o 
   1   4   7       19.14      -10.32     25.18 o 
   2   4   7      700.62      272.20    137.88 o 
   3   4   7      274.30      137.93     69.06 o 
   4   4   7     8908.20     8155.79    342.05 o 
   5   4   7      638.84      577.53     95.04 o 
   6   4   7      354.94      263.42     89.54 o 
   7   4   7     1586.19     1582.12    189.79 o 
   8   4   7     2467.34     2477.76    246.29 o 
   9   4   7      223.97      184.43     60.81 o 
  10   4   7     2207.38     2299.80    210.97 o 
  11   4   7      173.90      186.68     61.21 o 
  12   4   7     3323.02     3366.36    302.40 o 
  13   4   7        0.04       32.98     55.81 o 
  14   4   7     1254.01     1166.52    235.82 o 
  15   4   7       42.31       49.29     61.81 o 
  16   4   7      267.48      458.68    150.90 o 
  17   4   7       98.23       -1.23     45.36 o 
  18   4   7      271.26      469.28    161.03 o 
  19   4   7       13.73      104.56    167.16 o 
  20   4   7      396.99      508.06    179.69 o 
  21   4   7      136.26       46.66    131.72 o 
  22   4   7      117.42      470.36    277.52 o 
 -28   5   7        0.13      -39.56     80.54 o 
 -27   5   7      213.01      289.88    192.20 o 
 -26   5   7       46.92     -312.11    208.07 o 
 -25   5   7     1318.80     2011.94    501.81 o 
 -24   5   7        0.09       61.31     90.34 o 
 -23   5   7        0.04     -110.75    117.52 o 
 -22   5   7      210.01      318.91    213.20 o 
 -21   5   7      266.78      465.03    262.88 o 
 -20   5   7      189.31      204.37     53.52 o 
 -19   5   7      205.91      177.80     53.99 o 
 -18   5   7     2091.95     1869.63    110.38 o 
 -17   5   7      454.74      376.83     46.27 o 
 -16   5   7      648.88      532.52     51.33 o 
 -15   5   7      563.53      658.35     63.08 o 
 -14   5   7        3.94        1.11      7.43 o 
 -13   5   7     1029.12      931.92     83.92 o 
 -12   5   7     1798.54     1778.28    118.22 o 
 -11   5   7        0.14       23.97     15.02 o 
 -10   5   7     1226.35     1200.62    101.04 o 
  -9   5   7        2.06       12.34     28.41 o 
  -8   5   7      220.77      161.34     38.16 o 
  -7   5   7      730.71      634.96     84.77 o 
  -6   5   7       62.70       37.29     23.86 o 
  -5   5   7     5051.87     5707.93    284.76 o 
  -4   5   7      236.65      182.21     50.31 o 
  -3   5   7      106.50      112.13     45.76 o 
  -2   5   7      967.03      801.30     83.39 o 
  -1   5   7      187.87      214.31     80.36 o 
   0   5   7      704.62      594.63     85.52 o 
   1   5   7      276.04      152.88    102.13 o 
   2   5   7      823.70      714.52    105.77 o 
   3   5   7      108.72      126.15     41.84 o 
   4   5   7       44.02        3.08     13.66 o 
   5   5   7     5961.59     6030.40    369.14 o 
   6   5   7      251.20      292.86     78.97 o 
   7   5   7       38.10       14.80     38.39 o 
   8   5   7      164.18        9.79     70.31 o 
   9   5   7     1693.29     1772.23    182.66 o 
  10   5   7       98.81      139.51     67.58 o 
  11   5   7      843.47      833.20    147.68 o 
  12   5   7       62.35        5.68     24.09 o 
  13   5   7      163.47       72.86     38.11 o 
  14   5   7       15.87      -11.30    140.56 o 
  15   5   7      105.66      105.99     80.29 o 
  16   5   7       27.13       58.46     66.93 o 
  17   5   7       25.23      145.53     89.75 o 
  18   5   7      189.17      309.19    147.79 o 
  19   5   7      740.03      884.03    231.88 o 
  20   5   7      116.97      245.92    151.69 o 
  21   5   7      266.99      981.01    371.08 o 
 -27   6   7      297.44      575.55    268.65 o 
 -26   6   7       66.42      -34.57    161.47 o 
 -25   6   7      357.63      365.33    213.01 o 
 -24   6   7       48.69      235.81    176.68 o 
 -23   6   7      924.48      628.89    299.72 o 
 -22   6   7       49.97       17.94     73.49 o 
 -21   6   7     1348.73     1960.74    482.77 o 
 -20   6   7     1907.47     1987.09    301.29 o 
 -19   6   7        0.09      -15.76     67.20 o 
 -18   6   7      765.90      819.97    178.17 o 
 -17   6   7      266.59      231.54     98.70 o 
 -16   6   7      193.20      148.95     64.58 o 
 -15   6   7     4486.59     4449.84    372.66 o 
 -14   6   7     1673.42     1315.29    187.64 o 
 -13   6   7       65.13       52.22     31.58 o 
 -12   6   7     3052.15     2949.93    246.64 o 
 -11   6   7      387.15      265.12     59.94 o 
 -10   6   7      106.00       64.54     19.12 o 
  -9   6   7     1117.61      966.19     91.34 o 
  -8   6   7       21.79       83.94     80.65 o 
  -7   6   7      150.51      144.83     53.99 o 
  -6   6   7       82.42       82.91     49.28 o 
  -5   6   7       83.45       46.98     21.29 o 
  -4   6   7      840.76      854.35    111.43 o 
  -3   6   7      627.37      367.62     86.90 o 
  -2   6   7        1.96        2.33      9.55 o 
  -1   6   7     1854.63     1503.38    131.50 o 
   0   6   7      377.57      414.01     72.70 o 
   1   6   7     4364.77     4163.88    252.01 o 
   2   6   7      381.38      391.66     85.32 o 
   3   6   7      835.97      636.57    110.55 o 
   4   6   7       12.39        8.91     17.64 o 
   5   6   7      110.03       97.73     53.89 o 
   6   6   7      878.02      953.16    180.19 o 
   7   6   7     5003.05     5622.29    464.61 o 
   8   6   7      206.58      119.25     71.40 o 
   9   6   7      851.85      869.29    125.24 o 
  10   6   7      203.13      159.69     67.53 o 
  11   6   7     4466.89     3952.27    328.63 o 
  12   6   7      194.33       91.44     93.84 o 
  13   6   7      295.14      152.42    116.73 o 
  14   6   7       30.85       27.45     34.14 o 
  15   6   7      311.48      295.63    134.18 o 
  16   6   7       87.32       88.96     86.71 o 
  17   6   7      230.48      230.65    145.35 o 
  18   6   7      137.71      219.51    118.68 o 
  19   6   7       24.54      190.76    106.53 o 
  20   6   7       20.20      238.42    217.63 o 
 -25   7   7      216.80      262.74    210.69 o 
 -24   7   7      465.05      511.18    289.21 o 
 -23   7   7        3.26     -118.78    128.97 o 
 -22   7   7       61.52      -84.98    154.56 o 
 -21   7   7      382.63      436.42    259.10 o 
 -20   7   7     3549.38     3150.99    613.29 o 
 -19   7   7      306.50      532.84    215.95 o 
 -18   7   7     2642.15     2645.68    322.88 o 
 -17   7   7       97.06       83.70     34.61 o 
 -16   7   7      877.23      633.73    147.88 o 
 -15   7   7      498.31      596.49    136.88 o 
 -14   7   7     2735.64     2726.51    265.90 o 
 -13   7   7      905.15      903.98    140.01 o 
 -12   7   7     2061.79     2201.49    199.72 o 
 -11   7   7       98.09      134.31     41.08 o 
 -10   7   7      598.68      484.76    207.74 o 
  -9   7   7       94.24      161.46     56.68 o 
  -8   7   7      793.84      705.65    120.18 o 
  -7   7   7       23.37       14.70     46.58 o 
  -6   7   7       38.49       16.08     74.94 o 
  -5   7   7        5.34      -30.22     20.14 o 
  -4   7   7       44.70       52.26     60.40 o 
  -3   7   7       31.40       58.45     44.25 o 
  -2   7   7     1660.50     1751.19    291.56 o 
  -1   7   7      476.36      384.81     85.32 o 
   0   7   7     4658.36     5060.28    335.60 o 
   1   7   7      276.54      252.55     80.17 o 
   2   7   7     6146.44     5732.13    385.94 o 
   3   7   7      322.19      288.61     89.27 o 
   4   7   7        2.13       15.01     49.49 o 
   5   7   7      271.73       34.26     90.41 o 
   6   7   7        2.18      -64.53     83.06 o 
   7   7   7      358.91      116.81     72.07 o 
   8   7   7      369.05      426.45    104.38 o 
   9   7   7       73.57      102.58     49.28 o 
  10   7   7     1238.37     1031.21    165.82 o 
  11   7   7      730.08      699.66    138.21 o 
  12   7   7       77.17      136.80     72.20 o 
  13   7   7      223.64      193.43    114.45 o 
  14   7   7      855.56      779.70    341.19 o 
  15   7   7      259.99      314.36    142.90 o 
  16   7   7       24.88     -142.81     95.21 o 
  17   7   7        3.77      -68.93    101.70 o 
  18   7   7      349.88      460.99    244.32 o 
  19   7   7      282.62      139.38    146.93 o 
 -24   8   7      502.74      791.79    342.38 o 
 -23   8   7      159.08      324.16    223.53 o 
 -22   8   7       43.85      153.43    125.41 o 
 -21   8   7       29.89      187.22    119.08 o 
 -20   8   7       42.49      144.73    114.58 o 
 -19   8   7      500.52      320.63    197.38 o 
 -18   8   7       93.55       52.76     75.95 o 
 -17   8   7      843.10      880.68    321.48 o 
 -16   8   7      241.55      363.08     97.90 o 
 -15   8   7       32.06      -19.40     34.66 o 
 -14   8   7     1279.79     1289.26    280.58 o 
 -13   8   7     1093.47     1000.92    148.46 o 
 -12   8   7      618.06      796.04    354.43 o 
 -11   8   7      580.37      417.71    222.45 o 
 -10   8   7       23.97      110.87    157.40 o 
  -9   8   7      112.58      133.43     90.72 o 
  -8   8   7      767.78      833.91    134.87 o 
  -7   8   7        6.78      -36.93     40.15 o 
  -6   8   7     1534.28     1630.12    209.64 o 
  -5   8   7      251.57      195.63     69.76 o 
  -4   8   7     1656.70     1449.88    209.58 o 
  -3   8   7       54.00      -12.94     33.26 o 
  -2   8   7     5406.39     5262.94    413.58 o 
  -1   8   7      182.29      342.48    113.60 o 
   0   8   7      328.40      274.65     65.49 o 
   1   8   7     2545.14     2977.09    241.99 o 
   2   8   7        0.04       -6.54     32.79 o 
   3   8   7      173.21      136.54     66.61 o 
   4   8   7       20.79       15.28     25.38 o 
   5   8   7      236.19      351.50    124.38 o 
   6   8   7     1765.69     2189.75    324.93 o 
   7   8   7        0.15       15.31     47.48 o 
   8   8   7     4050.45     4058.85    338.47 o 
   9   8   7       32.89       46.79     51.22 o 
  10   8   7     1110.29     1201.89    222.07 o 
  11   8   7      392.63      293.43    110.48 o 
  12   8   7        0.02       18.68    134.64 o 
  13   8   7       90.86      101.46    103.70 o 
  14   8   7      391.55      367.43    232.50 o 
  15   8   7       18.22      -15.58    109.15 o 
  16   8   7       24.43      -46.75    108.34 o 
  17   8   7      129.09      400.99    239.51 o 
  18   8   7      449.37      529.81    293.90 o 
 -23   9   7      614.83     1177.10    417.66 o 
 -22   9   7        7.92      149.93    145.96 o 
 -21   9   7      651.79      617.58    297.66 o 
 -20   9   7       58.04      357.47    237.90 o 
 -19   9   7       62.52      193.72    181.47 o 
 -18   9   7       74.69       90.88    139.72 o 
 -17   9   7        0.10       -2.71     90.96 o 
 -16   9   7        3.31      -68.65     96.71 o 
 -15   9   7     1409.31     1563.70    446.79 o 
 -14   9   7        4.38       20.90    107.24 o 
 -13   9   7      403.70      406.80     84.36 o 
 -12   9   7        1.55       49.26     47.70 o 
 -11   9   7     2753.55     3107.27    591.63 o 
 -10   9   7      300.03      332.73    203.11 o 
  -9   9   7     2889.76     2897.70    253.49 o 
  -8   9   7      361.17      185.19    158.85 o 
  -7   9   7      216.53      237.56     73.87 o 
  -6   9   7       86.78       92.38     50.84 o 
  -5   9   7     1195.47     1110.77    182.12 o 
  -4   9   7      114.22      128.18     83.10 o 
  -3   9   7      571.66      471.10    131.08 o 
  -2   9   7      245.04      257.09     84.22 o 
  -1   9   7       12.08       10.12     27.83 o 
   0   9   7      100.70      222.84     89.26 o 
   1   9   7     7103.84     6613.68    373.82 o 
   2   9   7      567.20      701.07    125.85 o 
   3   9   7     3366.54     3809.46    303.31 o 
   4   9   7      168.75       79.76     44.59 o 
   5   9   7     4909.38     5544.40    481.17 o 
   6   9   7       78.69       14.31     34.76 o 
   7   9   7      812.13      766.53    141.37 o 
   8   9   7      296.28      403.62    107.98 o 
   9   9   7       54.81       79.84     69.61 o 
  10   9   7       75.97      162.51    157.22 o 
  11   9   7       53.62      246.82    168.74 o 
  12   9   7        9.25       31.18     61.35 o 
  13   9   7      607.73     1356.21    414.61 o 
  14   9   7        0.28       48.82     52.18 o 
  15   9   7     1160.60     2067.34    540.03 o 
  16   9   7        1.52       59.13    146.81 o 
 -22  10   7        0.19     -276.11    202.44 o 
 -21  10   7        1.45      -79.39    110.82 o 
 -20  10   7      101.79       12.22    116.50 o 
 -19  10   7       74.18      136.11    112.38 o 
 -18  10   7      611.64      864.64    328.04 o 
 -17  10   7      183.42       -6.50     93.32 o 
 -16  10   7        0.73      -95.62    187.05 o 
 -15  10   7      253.03      101.50     92.24 o 
 -14  10   7      355.80      257.14    158.86 o 
 -13  10   7      301.61      255.08    119.46 o 
 -12  10   7      345.94      565.83    280.41 o 
 -11  10   7      149.69       49.94    123.28 o 
 -10  10   7     4357.70     4747.52    744.57 o 
  -9  10   7      736.38      952.57    189.20 o 
  -8  10   7     1956.81     2149.00    224.18 o 
  -7  10   7      240.58      256.01     90.19 o 
  -6  10   7      243.08      383.61    182.17 o 
  -5  10   7       11.54        3.77     76.17 o 
  -4  10   7        3.01       37.58     87.51 o 
  -3  10   7      594.06      497.85    136.10 o 
  -2  10   7      407.87      255.14     85.49 o 
  -1  10   7     1070.94     1056.05    209.49 o 
   0  10   7       16.97      100.32     69.93 o 
   1  10   7     1729.53     1971.92    380.74 o 
   2  10   7      979.83     1225.85    170.70 o 
   3  10   7       12.95      -17.84    116.95 o 
   4  10   7      203.84      175.12     94.96 o 
   5  10   7      129.56       67.29     49.77 o 
   6  10   7       89.66      147.52     65.95 o 
   7  10   7      200.85      215.23     85.37 o 
   8  10   7       48.05      333.07    187.66 o 
   9  10   7     2141.48     3137.75    595.72 o 
  10  10   7      246.02      553.57    242.71 o 
  11  10   7      381.76      464.15    239.03 o 
  12  10   7      792.51     1352.54    413.12 o 
  13  10   7      614.20      755.17    308.03 o 
  14  10   7      196.85       60.27     94.88 o 
  15  10   7       18.19      -17.81     80.92 o 
 -20  11   7        0.51      201.01    165.72 o 
 -19  11   7        9.07      -44.13     83.48 o 
 -18  11   7        3.19      121.72    132.84 o 
 -17  11   7       31.80       66.07    106.87 o 
 -16  11   7        0.65     -151.77    146.56 o 
 -15  11   7       52.86      -41.59    133.71 o 
 -14  11   7      262.84      310.18    196.90 o 
 -13  11   7       19.62       62.36    107.27 o 
 -12  11   7        1.40     -136.81    190.73 o 
 -11  11   7        1.28      104.56     87.38 o 
 -10  11   7      766.27     1058.12    369.37 o 
  -9  11   7        0.66       -5.32     92.85 o 
  -8  11   7      289.14      273.79     79.08 o 
  -7  11   7       50.41      178.69    133.37 o 
  -6  11   7        4.45      -90.99     98.36 o 
  -5  11   7        2.32      -27.23     32.23 o 
  -4  11   7        0.11       43.96     56.09 o 
  -3  11   7       43.91       90.86     63.27 o 
  -2  11   7       20.53       37.76     40.70 o 
  -1  11   7       72.41       20.79     38.36 o 
   0  11   7       71.22      112.44     76.97 o 
   1  11   7      130.43      361.35    175.49 o 
   2  11   7     1833.10     2372.89    444.33 o 
   3  11   7       51.22      102.66     91.35 o 
   4  11   7       11.75      -42.32     93.97 o 
   5  11   7       52.80       61.16    137.98 o 
   6  11   7       57.54       11.21     38.16 o 
   7  11   7       49.78      202.95    147.99 o 
   8  11   7      393.90      602.36    257.18 o 
   9  11   7      147.38      216.36    109.73 o 
  10  11   7      251.78      729.90    322.98 o 
  11  11   7       96.95      200.19    162.58 o 
  12  11   7        0.44      289.58    198.81 o 
  13  11   7       40.71     -310.44    210.21 o 
  14  11   7      121.47      304.25    211.78 o 
 -18  12   7     1060.16     1525.97    491.32 o 
 -17  12   7      249.74      332.77    261.36 o 
 -16  12   7        7.99      -52.03     47.89 o 
 -15  12   7      375.66     -160.75    153.89 o 
 -14  12   7      370.88      244.13    224.79 o 
 -13  12   7      328.62      334.18    234.39 o 
 -12  12   7      471.39      398.69    244.45 o 
 -11  12   7      224.69      248.09    182.99 o 
 -10  12   7       97.03       40.06     34.63 o 
  -9  12   7      331.65      135.91    177.34 o 
  -8  12   7      285.83      557.52    290.67 o 
  -7  12   7      614.18      712.54    304.97 o 
  -6  12   7      266.54      234.63     95.20 o 
  -5  12   7       14.02       22.64    148.40 o 
  -4  12   7     1011.01      993.59    206.85 o 
  -3  12   7        3.11       90.46    211.08 o 
  -2  12   7      111.71      109.21     75.11 o 
  -1  12   7      248.79      225.90    108.30 o 
   0  12   7      424.59      425.32    143.04 o 
   1  12   7       79.34       39.66    110.15 o 
   2  12   7      141.05      285.60    140.03 o 
   3  12   7      114.83      303.49    167.73 o 
   4  12   7      551.67      883.47    293.44 o 
   5  12   7       75.11      236.75    157.22 o 
   6  12   7       23.66        3.60    116.04 o 
   7  12   7        7.53      137.66    166.62 o 
   8  12   7       38.65       -1.99     73.36 o 
   9  12   7        8.47     -323.30    215.53 o 
  10  12   7      590.53      699.70    291.67 o 
  11  12   7       62.99      118.48    129.87 o 
  12  12   7       24.93      -70.25     80.00 o 
 -16  13   7       16.09      590.00    295.66 o 
 -15  13   7      470.19      752.27    323.10 o 
 -14  13   7      175.24      336.09    270.56 o 
 -13  13   7      621.16      773.68    334.37 o 
 -12  13   7       19.27       49.10     61.62 o 
 -11  13   7      804.50      567.17    260.59 o 
 -10  13   7       16.66      302.59    222.17 o 
  -9  13   7      707.54      954.11    360.54 o 
  -8  13   7       67.41       90.84     38.56 o 
  -7  13   7      711.26      919.65    338.85 o 
  -6  13   7       73.86      258.75    191.80 o 
  -5  13   7       76.55      -56.25    150.88 o 
  -4  13   7       48.28      172.75    148.27 o 
  -3  13   7     1129.20     1718.58    284.71 o 
  -2  13   7        0.45      162.51    110.56 o 
  -1  13   7       32.10      187.59    102.98 o 
   0  13   7       33.17       -8.08     39.29 o 
   1  13   7      505.28      411.50    187.66 o 
   2  13   7        3.26       72.39     61.26 o 
   3  13   7     1402.78     1533.16    303.74 o 
   4  13   7        6.46      -43.99     69.70 o 
   5  13   7      499.32      484.75    236.42 o 
   6  13   7       26.75     -121.85    120.37 o 
   7  13   7       95.80     -106.70    116.50 o 
   8  13   7        3.51      -13.46     50.67 o 
   9  13   7       43.69     -265.93    189.50 o 
  10  13   7       28.45     -155.93    149.21 o 
  11  13   7      135.31      -90.92    145.18 o 
 -14  14   7      180.22      665.85    303.23 o 
 -13  14   7      206.06      350.62    210.04 o 
 -12  14   7       18.48       81.08    116.77 o 
 -11  14   7       44.44      386.61    241.59 o 
 -10  14   7        5.62     -281.68    205.18 o 
  -9  14   7       34.91       34.66     96.90 o 
  -8  14   7      359.46      488.50    282.57 o 
  -7  14   7       44.67     -317.29    215.08 o 
  -6  14   7      197.23      169.09    102.00 o 
  -5  14   7        3.03      152.72    219.94 o 
  -4  14   7       52.14     -274.93    202.67 o 
  -3  14   7        2.32      364.91    259.47 o 
  -2  14   7       12.38        7.60     99.93 o 
  -1  14   7        8.65       31.80     48.63 o 
   0  14   7     1002.03     1288.29    267.72 o 
   1  14   7       25.53      -22.32    221.78 o 
   2  14   7       92.81      110.97    152.12 o 
   3  14   7      344.80      310.53    139.32 o 
   4  14   7       62.01      172.56    119.48 o 
   5  14   7        2.33      181.47    120.42 o 
   6  14   7      261.42      697.71    289.58 o 
   7  14   7      441.58      183.42    169.16 o 
   8  14   7      663.11      998.99    376.51 o 
  -9  15   7        0.74      376.99    252.74 o 
  -8  15   7        7.07     -239.74    193.66 o 
  -7  15   7       39.00      120.22    114.07 o 
  -6  15   7       25.77       57.65    167.57 o 
  -5  15   7      121.25      -34.00    163.59 o 
  -4  15   7       28.77      195.18    172.11 o 
  -3  15   7        0.62      151.23    147.33 o 
  -2  15   7      381.23      530.63    309.50 o 
  -1  15   7       15.10      221.22    232.37 o 
   0  15   7        0.15       78.62    115.75 o 
   1  15   7        0.53     -177.88    134.02 o 
   2  15   7        3.99      184.02    212.24 o 
   3  15   7      349.41       21.21    123.91 o 
 -28   0   8     3770.68     4296.48    651.26 o 
 -27   0   8      526.26      735.74    276.33 o 
 -26   0   8      242.55      294.83    162.13 o 
 -25   0   8      184.21      267.32    111.19 o 
 -24   0   8        1.00      -87.43    127.28 o 
 -23   0   8      264.09      185.03    118.75 o 
 -22   0   8      421.84      518.85    205.37 o 
 -21   0   8       88.42      -50.87    145.15 o 
 -20   0   8        5.55      -19.73     85.08 o 
 -19   0   8       21.88        3.31     75.45 o 
 -18   0   8      502.13      477.04    144.26 o 
 -17   0   8     1393.36     1594.61    244.37 o 
 -16   0   8     2712.06     2891.51    324.62 o 
 -15   0   8     1691.60     2097.71    267.02 o 
 -14   0   8     3677.16     3927.97    402.36 o 
 -13   0   8       91.22       62.51     47.56 o 
 -12   0   8       96.94       86.79     48.77 o 
 -11   0   8      456.72      406.72     85.64 o 
 -10   0   8     4009.24     4645.12    293.92 o 
  -9   0   8     2982.98     3613.19    498.35 o 
  -8   0   8     6499.66    10355.50    746.94 o 
  -7   0   8      327.71      364.18     95.15 o 
  -6   0   8     2601.99     3354.34    289.60 o 
  -5   0   8        9.20       35.51     44.46 o 
  -4   0   8      221.21      176.91     56.87 o 
  -3   0   8     3135.16     4320.10    339.62 o 
  -2   0   8     3409.83     4574.88    499.55 o 
  -1   0   8      162.05      182.07     88.98 o 
   0   0   8      425.48      405.62    161.38 o 
   1   0   8     2325.46     2999.79    422.45 o 
   2   0   8    46314.24    47673.32   1749.65 o 
   3   0   8       16.34       18.12     35.82 o 
   4   0   8     2515.35     1810.92    344.93 o 
   5   0   8       16.03       71.90     87.70 o 
   6   0   8     1881.59     1996.35    256.66 o 
   7   0   8        8.37      -38.08     66.52 o 
   8   0   8      537.49      491.14    130.34 o 
   9   0   8       96.54      119.40     66.35 o 
  10   0   8    21612.47    22181.97   1367.13 o 
  11   0   8     1267.77     1516.43    364.76 o 
  12   0   8     3275.63     3503.36    567.88 o 
  13   0   8     1019.42     1235.31    342.93 o 
  14   0   8     1963.11     2238.15    477.58 o 
  15   0   8        0.01       94.23    119.37 o 
  16   0   8     2389.93     2963.17    569.67 o 
  17   0   8       57.18       44.49     73.42 o 
  18   0   8       38.70      -41.45     32.14 o 
  19   0   8        9.53      156.69    140.24 o 
  20   0   8      388.69      372.15    219.48 o 
  21   0   8       26.67     -308.24    207.03 o 
  22   0   8     1771.78     2639.22    612.78 o 
 -29   1   8      104.85      312.81    191.51 o 
 -28   1   8     1146.09     1633.72    421.21 o 
 -27   1   8      693.93      908.64    170.42 o 
 -26   1   8       85.52       67.55     37.69 o 
 -25   1   8      210.28      185.71    117.66 o 
 -24   1   8       38.24       -8.94     42.50 o 
 -23   1   8      102.72      119.64     89.73 o 
 -22   1   8      330.50      355.42    120.05 o 
 -21   1   8      435.99      562.21    161.26 o 
 -20   1   8      117.29       80.28     48.94 o 
 -19   1   8        9.26      -53.04     60.10 o 
 -18   1   8     1563.87     1492.42    193.96 o 
 -17   1   8       33.24       28.36     40.82 o 
 -16   1   8        8.31       36.14     43.76 o 
 -15   1   8     4366.52     4423.63    273.57 o 
 -14   1   8        0.01       43.44     39.46 o 
 -13   1   8     2214.09     2277.20    163.86 o 
 -12   1   8      145.74      106.62     23.35 o 
 -11   1   8     3057.84     2948.84    176.92 o 
 -10   1   8    11497.15    12943.83    366.79 o 
  -9   1   8    15528.82    17493.39    714.58 o 
  -8   1   8      631.08      802.73     96.29 o 
  -7   1   8     1218.73     1741.29    147.51 o 
  -6   1   8        7.56       27.94     22.02 o 
  -5   1   8      883.73     1141.64    157.50 o 
  -4   1   8     1182.83     1570.32    172.22 o 
  -3   1   8    15074.06    18796.91    573.20 o 
  -2   1   8      305.79      299.82     74.64 o 
  -1   1   8      224.15      375.91     82.75 o 
   0   1   8        2.77       -7.80     35.71 o 
   1   1   8     6544.03     7629.91    785.33 o 
   2   1   8    10128.31    12054.76    883.20 o 
   3   1   8     2297.92     2767.44    300.08 o 
   4   1   8      442.19      662.45    148.77 o 
   5   1   8        9.85       60.13     32.47 o 
   6   1   8      614.10      831.47    134.92 o 
   7   1   8       76.88       35.75     28.27 o 
   8   1   8      407.11      332.48     75.76 o 
   9   1   8      879.94      902.71    147.73 o 
  10   1   8      132.04       43.75     68.81 o 
  11   1   8     1085.08      996.58    204.83 o 
  12   1   8        0.13      -10.22     60.51 o 
  13   1   8     4267.82     4347.07    463.12 o 
  14   1   8      162.93      216.78    119.96 o 
  15   1   8     2077.94     2354.09    353.32 o 
  16   1   8      309.67      350.87    123.58 o 
  17   1   8      122.78       28.67     31.41 o 
  18   1   8       34.44      168.29     90.49 o 
  19   1   8      122.36      279.33    126.53 o 
  20   1   8      409.66      413.28    175.23 o 
  21   1   8      440.46      504.65    158.83 o 
  22   1   8      507.20      863.87    255.00 o 
 -29   2   8      671.18     1457.03    427.42 o 
 -28   2   8        1.93        8.08     65.46 o 
 -27   2   8     1113.37     1180.84    257.07 o 
 -26   2   8      127.31     -141.59    132.52 o 
 -25   2   8      203.34      137.24    114.49 o 
 -24   2   8      405.10      431.12    121.38 o 
 -23   2   8      939.31      964.98    191.51 o 
 -22   2   8      412.18      477.32    224.00 o 
 -21   2   8     1294.01     1480.38    374.45 o 
 -20   2   8      355.03      150.44    134.77 o 
 -19   2   8      853.20      781.64    148.37 o 
 -18   2   8      452.12      439.27    103.71 o 
 -17   2   8      179.67       45.01     80.33 o 
 -16   2   8      355.50      361.28     78.60 o 
 -15   2   8       64.88       16.31     37.85 o 
 -14   2   8      410.34      511.75     80.09 o 
 -13   2   8       12.52       33.27     28.33 o 
 -12   2   8      124.26      166.10     42.07 o 
 -11   2   8      106.97       62.81     26.78 o 
 -10   2   8      358.85      444.61     64.18 o 
  -9   2   8      238.82      293.83     61.43 o 
  -8   2   8      530.94      501.30     72.59 o 
  -7   2   8    13021.73    13332.11    562.49 o 
  -6   2   8      879.32      947.00    104.89 o 
  -5   2   8     5817.70     7196.27    411.04 o 
  -4   2   8      260.85      280.39     83.12 o 
  -3   2   8     7706.75     9256.92    405.47 o 
  -2   2   8       19.64       -8.20     19.95 o 
  -1   2   8        0.67       88.57     42.07 o 
   0   2   8      107.79      195.59     56.68 o 
   1   2   8       99.87       67.79     36.35 o 
   2   2   8        2.07       18.37     25.45 o 
   3   2   8    16248.65    16362.14    735.05 o 
   4   2   8      421.95      412.91    115.01 o 
   5   2   8       27.33       15.10     56.72 o 
   6   2   8      103.87       99.25     62.50 o 
   7   2   8      209.37      114.57     47.37 o 
   8   2   8      141.13       88.77     36.88 o 
   9   2   8     4006.43     4158.70    286.57 o 
  10   2   8      163.22      255.62     83.48 o 
  11   2   8     7889.52     8150.85    612.37 o 
  12   2   8      185.54      113.32     94.24 o 
  13   2   8      235.71      143.05     71.25 o 
  14   2   8        4.38       28.60     78.05 o 
  15   2   8     1869.34     2110.67    335.94 o 
  16   2   8       78.20       84.52    175.90 o 
  17   2   8       47.25      -38.74     80.91 o 
  18   2   8        0.17       32.02     43.14 o 
  19   2   8      386.10      636.35    206.59 o 
  20   2   8      159.00       48.75    157.75 o 
  21   2   8       45.68       60.34     95.03 o 
 -28   3   8        0.92      -30.96    116.01 o 
 -27   3   8      397.01      435.46    171.19 o 
 -26   3   8      765.58      789.35    290.31 o 
 -25   3   8      431.20      195.42    199.03 o 
 -24   3   8      541.97      580.48    175.56 o 
 -23   3   8      574.92      636.99    149.97 o 
 -22   3   8        5.78       50.00    124.80 o 
 -21   3   8        2.45       -7.21     22.17 o 
 -20   3   8       93.29       51.05     76.56 o 
 -19   3   8      252.86      164.13     76.67 o 
 -18   3   8       80.63       80.41     46.48 o 
 -17   3   8       20.85       -9.24     46.65 o 
 -16   3   8     3442.48     3773.19    232.67 o 
 -15   3   8        9.27      -17.49     19.52 o 
 -14   3   8      680.29      787.24     93.35 o 
 -13   3   8      329.81      330.28     53.97 o 
 -12   3   8     1219.96     1325.39    114.22 o 
 -11   3   8      416.40      403.79     59.49 o 
 -10   3   8     2360.75     2305.29    146.25 o 
  -9   3   8       37.28       32.13     26.22 o 
  -8   3   8     6385.01     6792.76    245.71 o 
  -7   3   8     4598.60     4682.09    329.75 o 
  -6   3   8      114.74      144.86     35.15 o 
  -5   3   8       69.47       78.99     24.03 o 
  -4   3   8     2079.31     2169.16    217.97 o 
  -3   3   8      798.97      843.82    138.99 o 
  -2   3   8     2081.78     2198.32    232.74 o 
  -1   3   8      181.77      127.73     46.71 o 
   0   3   8       10.97       34.32     27.49 o 
   1   3   8     2082.52     2222.18    208.49 o 
   2   3   8      845.52      807.78    125.23 o 
   3   3   8      551.50      414.02     85.97 o 
   4   3   8      187.57      116.36     54.22 o 
   5   3   8     4377.22     4097.38    378.12 o 
   6   3   8        0.73      -20.08     37.40 o 
   7   3   8      834.44      703.63    111.97 o 
   8   3   8      760.40      749.65    117.43 o 
   9   3   8      882.29      719.07    114.59 o 
  10   3   8      289.10      115.24     60.54 o 
  11   3   8     1658.07     2493.04    336.89 o 
  12   3   8     1027.81     1202.41    234.55 o 
  13   3   8      787.87      785.60    197.46 o 
  14   3   8      632.11      605.76    182.76 o 
  15   3   8      323.36      349.06    140.24 o 
  16   3   8      359.04      333.17    323.96 o 
  17   3   8        3.99       -4.69     73.55 o 
  18   3   8      207.18      241.73     76.67 o 
  19   3   8      647.87      827.08    239.83 o 
  20   3   8       58.11       91.91    126.45 o 
  21   3   8       96.41      171.17    110.75 o 
 -28   4   8       75.79      133.17    100.71 o 
 -27   4   8      435.36      623.32    269.60 o 
 -26   4   8     2011.57     2790.80    620.03 o 
 -25   4   8       77.84       -4.81     45.41 o 
 -24   4   8      370.76      649.05    288.57 o 
 -23   4   8        1.01     -138.04    128.59 o 
 -22   4   8        1.36       10.35     12.59 o 
 -21   4   8        8.46       13.11     43.75 o 
 -20   4   8      667.84      663.26     95.38 o 
 -19   4   8      172.79      238.38     68.62 o 
 -18   4   8     5697.88     5902.13    344.59 o 
 -17   4   8       19.84       30.05     31.42 o 
 -16   4   8      182.23      142.82     66.29 o 
 -15   4   8     1721.89     1812.25    174.11 o 
 -14   4   8        1.88       -8.71     35.66 o 
 -13   4   8     1517.75     1851.11    155.18 o 
 -12   4   8     3299.06     3531.26    208.95 o 
 -11   4   8       97.80      159.45     37.05 o 
 -10   4   8      860.84      792.39     88.51 o 
  -9   4   8      269.35      242.08     44.65 o 
  -8   4   8       83.72       42.76     15.62 o 
  -7   4   8     1500.07     1402.57    110.69 o 
  -6   4   8      727.21      759.29    108.97 o 
  -5   4   8        0.04       18.69     18.55 o 
  -4   4   8      369.71      351.27     82.14 o 
  -3   4   8        4.22       19.63     22.12 o 
  -2   4   8      962.63      745.29    142.60 o 
  -1   4   8      269.07      330.33     64.19 o 
   0   4   8     8867.57     7956.00    305.42 o 
   1   4   8       30.44       41.93     27.02 o 
   2   4   8      212.53      121.25     32.25 o 
   3   4   8     1943.64     1741.00    159.33 o 
   4   4   8     3224.65     2977.06    215.82 o 
   5   4   8      795.24      886.40    142.91 o 
   6   4   8    13308.63    13017.25    487.21 o 
   7   4   8      915.79      929.47    147.02 o 
   8   4   8      862.53      849.77    127.07 o 
   9   4   8        0.42      -17.27     33.53 o 
  10   4   8        1.10       58.30     39.29 o 
  11   4   8        0.81        9.87     76.52 o 
  12   4   8       23.34       97.20     69.12 o 
  13   4   8        1.06       22.87     59.93 o 
  14   4   8      652.31      893.01    219.95 o 
  15   4   8       22.88       22.60     89.07 o 
  16   4   8      101.67       48.03     73.63 o 
  17   4   8       17.73       33.11    130.48 o 
  18   4   8       91.35      -28.19     72.45 o 
  19   4   8      138.80       86.27     67.50 o 
  20   4   8     1260.41     1959.18    365.42 o 
  21   4   8        0.41     -253.03    182.68 o 
 -28   5   8       28.57      -52.01    132.90 o 
 -27   5   8       62.10       34.61    122.10 o 
 -26   5   8      333.84      142.06    114.92 o 
 -25   5   8      180.66      323.49    191.99 o 
 -24   5   8      414.39      654.80    285.39 o 
 -23   5   8        1.71      292.04    208.44 o 
 -22   5   8      199.91      490.96    245.06 o 
 -21   5   8        2.31      -49.33     57.24 o 
 -20   5   8      128.25      148.69     45.88 o 
 -19   5   8      181.55      267.33     44.48 o 
 -18   5   8       62.33       23.03     23.44 o 
 -17   5   8       41.73       22.77     13.69 o 
 -16   5   8       24.84      -18.09     46.77 o 
 -15   5   8     3442.21     3559.88    206.07 o 
 -14   5   8     1124.14     1130.62    113.23 o 
 -13   5   8     8886.22     9141.63    323.03 o 
 -12   5   8        0.96       -0.57     23.80 o 
 -11   5   8     2478.30     2576.58    163.98 o 
 -10   5   8       58.91       56.58     38.66 o 
  -9   5   8      177.47       78.78     35.04 o 
  -8   5   8      588.31      477.21     80.79 o 
  -7   5   8     1249.83     1232.75    133.32 o 
  -6   5   8     1215.07     1271.78    139.61 o 
  -5   5   8     5692.80     5369.22    298.33 o 
  -4   5   8      355.64      588.37    111.54 o 
  -3   5   8       62.62       87.42     24.79 o 
  -2   5   8       83.77       18.44     18.86 o 
  -1   5   8        8.27       22.09     29.37 o 
   0   5   8     1516.30     1432.40    143.10 o 
   1   5   8     2001.57     2134.57    181.49 o 
   2   5   8      515.80      446.06     79.47 o 
   3   5   8      753.97      641.75     93.58 o 
   4   5   8      597.49      606.36     98.11 o 
   5   5   8     4071.38     3852.72    307.78 o 
   6   5   8        3.14       -7.00     33.98 o 
   7   5   8     6328.51     6530.71    418.18 o 
   8   5   8      901.19      833.35    127.59 o 
   9   5   8      483.59      518.83     97.68 o 
  10   5   8      499.77      615.98    133.60 o 
  11   5   8       25.20      -60.63     85.91 o 
  12   5   8       69.13      134.35     69.48 o 
  13   5   8     1590.37     1569.41    290.76 o 
  14   5   8      150.61       91.83     53.01 o 
  15   5   8       48.94       19.68     83.28 o 
  16   5   8       53.25       37.12     57.56 o 
  17   5   8      432.42      717.40    212.33 o 
  18   5   8      552.35      778.13    306.36 o 
  19   5   8      719.26     1033.81    264.17 o 
  20   5   8      116.76       11.44     80.27 o 
 -26   6   8      438.34      865.69    371.68 o 
 -25   6   8      659.55      742.00    335.29 o 
 -24   6   8      197.79      -47.92     84.62 o 
 -23   6   8      406.36      238.47    152.39 o 
 -22   6   8      867.03     1038.47    358.20 o 
 -21   6   8       86.98     -180.97    147.23 o 
 -20   6   8     1444.00     2105.52    511.34 o 
 -19   6   8      824.18     1127.87    216.18 o 
 -18   6   8       34.78       16.61     30.68 o 
 -17   6   8       82.76      107.53     58.17 o 
 -16   6   8      174.47      177.22     73.35 o 
 -15   6   8     2263.48     2019.97    241.95 o 
 -14   6   8      506.88      492.78    115.36 o 
 -13   6   8        0.26       14.63      8.87 o 
 -12   6   8     1457.98     1595.16    110.82 o 
 -11   6   8     2552.48     2416.02    189.49 o 
 -10   6   8      157.12      192.61     55.94 o 
  -9   6   8      362.40      327.58    103.18 o 
  -8   6   8      125.96       83.08     35.43 o 
  -7   6   8      144.36      107.00     41.62 o 
  -6   6   8       45.76       32.76     32.64 o 
  -5   6   8      861.58      967.68    115.62 o 
  -4   6   8       82.06       56.81     31.92 o 
  -3   6   8      535.91      472.24     91.61 o 
  -2   6   8      319.28      257.52     49.88 o 
  -1   6   8     4018.13     4068.94    227.42 o 
   0   6   8       12.91       -0.91     26.15 o 
   1   6   8     1371.63     1206.65    142.36 o 
   2   6   8      382.67      391.66     84.27 o 
   3   6   8     1631.19     1526.99    153.48 o 
   4   6   8      856.96      911.80    122.00 o 
   5   6   8     6762.01     6434.85    434.71 o 
   6   6   8     1036.25     1006.08    176.14 o 
   7   6   8     3256.51     3247.23    262.76 o 
   8   6   8       27.89        6.11     45.67 o 
   9   6   8       33.11       41.29     18.02 o 
  10   6   8     1160.34     1386.68    201.57 o 
  11   6   8        0.67     -152.25    101.50 o 
  12   6   8      314.69      335.57    141.69 o 
  13   6   8      997.92     1265.20    278.57 o 
  14   6   8       79.24       29.23     36.59 o 
  15   6   8       29.28       44.31     63.82 o 
  16   6   8      123.63      139.74     65.99 o 
  17   6   8       39.80      -26.00    122.01 o 
  18   6   8       10.13       15.08     77.77 o 
  19   6   8      133.46       96.61    122.47 o 
 -25   7   8      608.32      551.39    278.19 o 
 -24   7   8      446.86      435.66    238.65 o 
 -23   7   8      199.68       66.47     97.00 o 
 -22   7   8       24.80       64.20     93.57 o 
 -21   7   8        7.32       -9.48     50.82 o 
 -20   7   8      309.74      424.64    246.89 o 
 -19   7   8        1.30     -183.62    149.25 o 
 -18   7   8      769.14      664.93    235.23 o 
 -17   7   8        5.98       57.11     24.45 o 
 -16   7   8      327.28      299.23     93.73 o 
 -15   7   8      649.83      411.22     99.58 o 
 -14   7   8     5382.49     5980.95    369.95 o 
 -13   7   8        1.74       18.65     32.25 o 
 -12   7   8     7332.55     7813.05    891.52 o 
 -11   7   8       21.35       50.42    125.46 o 
 -10   7   8     1088.31      959.34    316.79 o 
  -9   7   8      224.29      158.14     60.82 o 
  -8   7   8      306.17      319.95     88.18 o 
  -7   7   8      231.61      152.58     49.96 o 
  -6   7   8     1146.59     1163.29    138.17 o 
  -5   7   8       17.47        3.35     18.00 o 
  -4   7   8        1.51      -20.53     21.51 o 
  -3   7   8      464.54      430.21     88.30 o 
  -2   7   8       22.90       16.00     20.30 o 
  -1   7   8      959.83      690.58     87.29 o 
   0   7   8     2973.50     3169.83    202.31 o 
   1   7   8      473.80      464.34     83.31 o 
   2   7   8     1394.62     1363.14    165.70 o 
   3   7   8        2.72       15.61     32.99 o 
   4   7   8      367.00      115.69    230.89 o 
   5   7   8      505.15      538.26    146.33 o 
   6   7   8      134.93      211.57     92.81 o 
   7   7   8     1019.89      968.12    161.83 o 
   8   7   8     3104.36     3248.01    287.57 o 
   9   7   8      280.45      351.61    103.49 o 
  10   7   8       13.11      105.22    134.52 o 
  11   7   8       74.31      163.24    105.74 o 
  12   7   8      662.74      729.55    188.07 o 
  13   7   8      205.54      275.72    120.28 o 
  14   7   8        2.78      128.14     68.97 o 
  15   7   8       30.32       17.24    160.84 o 
  16   7   8       49.61      143.55    103.47 o 
  17   7   8        2.05      132.83     89.38 o 
  18   7   8     2257.15     3087.17    693.00 o 
 -24   8   8       30.95     -248.55    191.04 o 
 -23   8   8      214.36      516.85    273.80 o 
 -22   8   8     1576.61     1298.73    416.45 o 
 -21   8   8      528.36      667.14    281.18 o 
 -20   8   8      405.92      368.95    216.31 o 
 -19   8   8      449.75      762.54    326.82 o 
 -18   8   8      116.23       92.87    186.63 o 
 -17   8   8      759.17      969.22    321.77 o 
 -16   8   8      456.40      451.33    236.25 o 
 -15   8   8       73.78      123.46     48.92 o 
 -14   8   8       47.41       67.07     36.98 o 
 -13   8   8      710.77      593.05    272.84 o 
 -12   8   8     1855.19     2218.38    493.30 o 
 -11   8   8      757.41      538.48    257.16 o 
 -10   8   8      175.92      324.49    111.59 o 
  -9   8   8      468.47      500.07    102.68 o 
  -8   8   8      871.51      758.16    215.59 o 
  -7   8   8       83.53       64.64     58.03 o 
  -6   8   8     1246.33     1265.90    196.95 o 
  -5   8   8      453.38      397.18    121.02 o 
  -4   8   8      273.74      289.12     98.36 o 
  -3   8   8       46.07       21.19     50.58 o 
  -2   8   8     1416.60     1099.18    199.92 o 
  -1   8   8      471.41      620.98     95.67 o 
   0   8   8     1417.22     1500.66    165.42 o 
   1   8   8      459.10      565.77    101.32 o 
   2   8   8      913.04      766.46    127.63 o 
   3   8   8       49.03       28.20     41.79 o 
   4   8   8     5037.17     5485.60    477.47 o 
   5   8   8      673.74      862.04    191.21 o 
   6   8   8      504.71      625.65    329.53 o 
   7   8   8      785.02      601.20    127.51 o 
   8   8   8        2.92       22.65     90.73 o 
   9   8   8        3.91        5.62     32.84 o 
  10   8   8     2326.94     2609.78    540.22 o 
  11   8   8      198.79      361.08    214.06 o 
  12   8   8      142.89      319.25    195.73 o 
  13   8   8      348.24      375.97    155.46 o 
  14   8   8      142.81      139.62    136.61 o 
  15   8   8       38.19        4.59    123.56 o 
  16   8   8      880.97      880.71    354.77 o 
  17   8   8       86.61       46.76     88.45 o 
 -23   9   8      273.47      101.45    125.78 o 
 -22   9   8      329.89       26.56     70.80 o 
 -21   9   8        8.22       25.03     63.85 o 
 -20   9   8        2.12      -36.90     74.86 o 
 -19   9   8       66.47      198.35    161.50 o 
 -18   9   8       13.08      113.04     95.98 o 
 -17   9   8     1146.09     1644.10    460.75 o 
 -16   9   8       12.30      133.38    144.96 o 
 -15   9   8      329.40      390.19    210.45 o 
 -14   9   8      110.63      337.88    207.53 o 
 -13   9   8      720.01     1051.37    334.94 o 
 -12   9   8       46.19       62.30    140.29 o 
 -11   9   8     2281.86     3048.08    589.02 o 
 -10   9   8       11.58        8.07     29.84 o 
  -9   9   8      105.78      373.27     94.00 o 
  -8   9   8        0.05       31.14     88.27 o 
  -7   9   8       39.02       33.27     69.53 o 
  -6   9   8      381.79      419.65    112.49 o 
  -5   9   8      545.23      534.58    134.34 o 
  -4   9   8      272.58      236.29     88.39 o 
  -3   9   8     4800.05     5030.16    440.17 o 
  -2   9   8      352.88      507.93    151.21 o 
  -1   9   8     1228.54     1085.22    261.32 o 
   0   9   8      135.30      253.33     80.42 o 
   1   9   8        0.96      -51.50     59.16 o 
   2   9   8       13.07       11.36     32.76 o 
   3   9   8      184.64      114.87     26.58 o 
   4   9   8      135.58       42.95     65.23 o 
   5   9   8     1628.95     1924.61    410.27 o 
   6   9   8       26.04      -93.01     65.78 o 
   7   9   8        9.46      -12.31     30.80 o 
   8   9   8       36.03       52.03     46.48 o 
   9   9   8      159.30      232.53    187.12 o 
  10   9   8        0.79        7.50     76.05 o 
  11   9   8        0.58      101.06    192.35 o 
  12   9   8        7.06      -11.74     45.38 o 
  13   9   8       14.68       58.69     90.62 o 
  14   9   8      148.74      176.23    197.68 o 
  15   9   8      591.28     1388.22    454.39 o 
  16   9   8       95.53      565.27    304.86 o 
 -21  10   8      718.79     1012.41    383.50 o 
 -20  10   8       59.11      177.33    191.90 o 
 -19  10   8        5.69       47.01     78.88 o 
 -18  10   8        0.35       73.76    174.51 o 
 -17  10   8      268.89      554.07    289.65 o 
 -16  10   8      924.69     1041.34    373.10 o 
 -15  10   8      133.00      185.70    170.76 o 
 -14  10   8       81.78      176.88    125.82 o 
 -13  10   8       20.98       66.27    114.58 o 
 -12  10   8      375.40      526.60    260.75 o 
 -11  10   8       10.79       92.38    144.73 o 
 -10  10   8      766.22      739.57    180.77 o 
  -9  10   8     1659.21     1625.45    191.29 o 
  -8  10   8      257.39      172.89     60.41 o 
  -7  10   8      932.90      984.61    234.39 o 
  -6  10   8      209.46      149.03    117.45 o 
  -5  10   8      673.98      762.55    162.69 o 
  -4  10   8       49.29      143.59     74.30 o 
  -3  10   8      329.37      490.09    133.26 o 
  -2  10   8      520.54      582.35    164.60 o 
  -1  10   8      542.75      568.73    165.10 o 
   0  10   8      423.72      626.66    217.15 o 
   1  10   8      527.71      611.19    138.69 o 
   2  10   8        0.18      -68.89     56.92 o 
   3  10   8     1821.94      389.30   1045.78 o 
   4  10   8       23.89      235.34    153.04 o 
   5  10   8      174.71      220.03    164.09 o 
   6  10   8      116.08      119.85    155.92 o 
   7  10   8        4.27      -56.10    103.50 o 
   8  10   8      830.03     1054.12    339.46 o 
   9  10   8     1017.14     1080.63    355.96 o 
  10  10   8       60.24      155.93    142.07 o 
  11  10   8     2832.82     3379.88    658.69 o 
  12  10   8       63.00       75.16    101.87 o 
  13  10   8      331.37      360.89    218.19 o 
  14  10   8       43.75     -134.94    140.94 o 
 -20  11   8        4.53      138.05    157.73 o 
 -19  11   8        0.23       27.51     54.48 o 
 -18  11   8       69.50      101.79    126.36 o 
 -17  11   8       23.76      256.73    254.22 o 
 -16  11   8     2880.37     3901.27    738.05 o 
 -15  11   8       93.82      496.18    259.70 o 
 -14  11   8      466.23      642.64    265.07 o 
 -13  11   8       37.12      184.03    166.16 o 
 -12  11   8     1149.94      751.08    327.38 o 
 -11  11   8      245.32      225.33    211.19 o 
 -10  11   8     3967.90     4324.33    751.06 o 
  -9  11   8       13.06      462.66    267.34 o 
  -8  11   8     2179.19     2657.90    273.00 o 
  -7  11   8        2.32      226.82     95.84 o 
  -6  11   8      197.95      354.30    117.26 o 
  -5  11   8      408.20      448.60    432.84 o 
  -4  11   8     2604.09     2904.47    341.58 o 
  -3  11   8       78.47      101.47    209.67 o 
  -2  11   8     1104.81     1545.66    263.67 o 
  -1  11   8       88.68      139.08    203.63 o 
   0  11   8      306.52      194.17    130.20 o 
   1  11   8       24.17      -70.26     77.46 o 
   2  11   8      863.02      869.13    268.31 o 
   3  11   8      243.94      412.61    213.09 o 
   4  11   8     2087.18     2526.50    496.59 o 
   5  11   8       31.96      148.40    167.80 o 
   6  11   8        6.74      -58.06     80.60 o 
   7  11   8      209.71       81.38    114.94 o 
   8  11   8       27.73      -71.97     72.94 o 
   9  11   8      124.94      222.51    174.33 o 
  10  11   8       18.83       30.40     67.45 o 
  11  11   8        0.92       53.94     93.17 o 
  12  11   8      378.87      725.09    309.51 o 
  13  11   8        9.57     -250.28    192.71 o 
 -18  12   8        5.34      -47.49    134.29 o 
 -17  12   8      264.92      197.80    130.76 o 
 -16  12   8     1119.39     1413.59    461.90 o 
 -15  12   8     1229.65     1702.85    498.72 o 
 -14  12   8      279.12      428.12    245.62 o 
 -13  12   8       22.42       82.08    126.22 o 
 -12  12   8      186.33      336.36    181.73 o 
 -11  12   8       98.08      -62.70     97.69 o 
 -10  12   8       36.83      272.86    182.07 o 
  -9  12   8       60.16      270.23    223.21 o 
  -8  12   8        5.18      744.73    332.84 o 
  -7  12   8     2453.42     2522.59    596.92 o 
  -6  12   8      101.72      506.62    201.99 o 
  -5  12   8      208.33      274.71    102.47 o 
  -4  12   8      417.24      364.26    136.50 o 
  -3  12   8       56.05       13.05    178.81 o 
  -2  12   8      376.76      239.21     96.11 o 
  -1  12   8        6.19      250.90    119.20 o 
   0  12   8       59.02       11.78    102.09 o 
   1  12   8       48.18       97.15     76.87 o 
   2  12   8      600.48      848.43    281.31 o 
   3  12   8     1035.12     1284.35    360.20 o 
   4  12   8       89.59      166.26    130.48 o 
   5  12   8       23.36       45.37     47.30 o 
   6  12   8      163.21      -97.89    106.88 o 
   7  12   8       45.60      243.35    170.06 o 
   8  12   8       66.27       49.97     63.75 o 
   9  12   8     1036.38     2163.43    532.97 o 
  10  12   8      657.13      766.14    310.50 o 
  11  12   8       88.77      284.85    197.57 o 
  12  12   8        3.68       85.37    114.75 o 
 -16  13   8       25.94       59.64    101.32 o 
 -15  13   8      435.71      400.93    250.88 o 
 -14  13   8        0.46       60.34    100.29 o 
 -13  13   8      318.95      408.64    226.60 o 
 -12  13   8        0.02     -130.81    227.43 o 
 -11  13   8      200.60      345.64    221.96 o 
 -10  13   8       15.28       53.47    119.94 o 
  -9  13   8     1409.09     2134.11    542.26 o 
  -8  13   8       66.00      137.01    191.47 o 
  -7  13   8      522.65      857.29    358.46 o 
  -6  13   8        0.70      542.60    297.99 o 
  -5  13   8     1925.74     2240.03    567.19 o 
  -4  13   8      148.18      484.66    239.70 o 
  -3  13   8      449.82      601.21    177.33 o 
  -2  13   8       77.47      223.54     90.18 o 
  -1  13   8        3.29       65.54     66.49 o 
   0  13   8       16.71      114.37     76.86 o 
   1  13   8      122.26       18.37    101.25 o 
   2  13   8       24.21       42.62    153.18 o 
   3  13   8      712.55     1126.92    268.71 o 
   4  13   8       80.79      330.49    189.70 o 
   5  13   8      600.30      569.96    249.05 o 
   6  13   8        1.43       -1.32     24.45 o 
   7  13   8        1.55     -102.63    112.74 o 
   8  13   8       31.69      265.32    205.58 o 
   9  13   8       29.88      381.41    212.54 o 
 -13  14   8        1.89      -93.25    125.82 o 
 -12  14   8       51.67      207.73    136.22 o 
 -11  14   8      112.71       -1.72    122.16 o 
 -10  14   8       64.24      106.09    196.74 o 
  -9  14   8      615.98      750.97    332.14 o 
  -8  14   8        5.99       59.07    119.02 o 
  -7  14   8      440.63      307.20    241.99 o 
  -6  14   8      345.56      607.48    302.09 o 
  -5  14   8      149.23      696.54    356.01 o 
  -4  14   8      131.26      231.50    131.51 o 
  -3  14   8        0.17       58.09     54.25 o 
  -2  14   8        0.36      639.49    320.81 o 
  -1  14   8      434.00      552.23    304.57 o 
   0  14   8        0.37      109.27     90.76 o 
   1  14   8       14.41       76.70     74.14 o 
   2  14   8       44.71      -33.38    162.63 o 
   3  14   8       34.19       33.12    280.02 o 
   4  14   8      692.51      892.17    373.97 o 
   5  14   8        3.68      -21.52     57.57 o 
   6  14   8      189.85      212.56    121.03 o 
  -8  15   8      185.24      436.36    276.59 o 
  -7  15   8      153.24       15.16     74.69 o 
  -6  15   8      109.34      304.83    182.39 o 
  -5  15   8        2.52       18.04     82.47 o 
  -4  15   8      325.00      393.20    229.66 o 
  -3  15   8       27.34      424.13    244.95 o 
  -2  15   8        0.08     -392.89    261.93 o 
  -1  15   8      114.23      370.80    263.85 o 
   0  15   8        1.10      446.50    318.28 o 
   1  15   8        1.87       87.95    127.56 o 
 -29   1   9      147.11      135.38     37.57 o 
 -28   1   9        0.49      -71.96     65.23 o 
 -27   1   9       15.54        4.80     21.39 o 
 -26   1   9      670.13      557.58    163.06 o 
 -25   1   9      258.30      244.58    133.05 o 
 -24   1   9      451.41      366.47    128.09 o 
 -23   1   9        0.50      -10.39     68.46 o 
 -22   1   9      128.29       67.84     68.28 o 
 -21   1   9      297.43      444.58    136.45 o 
 -20   1   9       76.10      182.48     89.03 o 
 -19   1   9      611.53      478.52    110.27 o 
 -18   1   9       10.22      -30.97     25.57 o 
 -17   1   9      408.18      482.25     93.63 o 
 -16   1   9     1545.21     1433.31    158.56 o 
 -15   1   9     4578.96     4697.58    253.03 o 
 -14   1   9      991.46     1062.64    117.51 o 
 -13   1   9      174.68      196.13     49.26 o 
 -12   1   9      111.07       89.41     33.15 o 
 -11   1   9     3578.45     3568.68    202.68 o 
 -10   1   9     4141.90     4922.96    266.45 o 
  -9   1   9       24.73       46.35     27.10 o 
  -8   1   9     2010.19     2912.26    199.17 o 
  -7   1   9      326.34      372.80     61.42 o 
  -6   1   9     2863.98     3381.27    249.70 o 
  -5   1   9       67.92       43.53     34.33 o 
  -4   1   9     6843.39     8020.62    397.73 o 
  -3   1   9     7522.61    10111.98    446.35 o 
  -2   1   9      127.59      135.97     58.39 o 
  -1   1   9     2316.94     2448.29    225.49 o 
   0   1   9     3881.93     4760.17    394.89 o 
   1   1   9     1495.19     1517.00    223.67 o 
   2   1   9     2499.78     2415.40    289.75 o 
   3   1   9      788.01      994.16    187.82 o 
   4   1   9     2629.86     2408.70    239.66 o 
   5   1   9      769.24      801.52    139.71 o 
   6   1   9     1150.30      940.64    159.59 o 
   7   1   9      694.80      710.74    132.97 o 
   8   1   9     1069.48      898.02    195.03 o 
   9   1   9      769.15      703.59    178.06 o 
  10   1   9      459.80      843.25    207.26 o 
  11   1   9      279.41      103.54    250.89 o 
  12   1   9     7425.30     7832.40    929.80 o 
  13   1   9     1388.30     1336.37    258.62 o 
  14   1   9      311.45      297.89    134.92 o 
  15   1   9      172.83      147.99     86.77 o 
  16   1   9       26.45       27.26     51.13 o 
  17   1   9      160.05       76.94    130.70 o 
  18   1   9      757.26     1020.85    253.82 o 
  19   1   9       17.99     -129.86     95.47 o 
  20   1   9        1.36       22.08     89.23 o 
  21   1   9      106.03       11.78     45.09 o 
 -29   2   9       31.97     -145.84     97.22 o 
 -28   2   9      126.74      201.20     83.34 o 
 -27   2   9      251.28      126.77    117.81 o 
 -26   2   9      149.05       83.35     52.90 o 
 -25   2   9      356.77      178.53     63.18 o 
 -24   2   9      103.02      129.31     73.13 o 
 -23   2   9      864.34     1049.72    320.77 o 
 -22   2   9        1.98      -30.68     35.90 o 
 -21   2   9       94.73      111.93     60.15 o 
 -20   2   9      251.35      253.45     85.77 o 
 -19   2   9      401.30      223.42    105.73 o 
 -18   2   9       84.26      122.72     39.16 o 
 -17   2   9      390.98      452.28     92.06 o 
 -16   2   9      149.40      172.50     43.84 o 
 -15   2   9      306.34      232.87     49.15 o 
 -14   2   9      118.42      139.74     33.66 o 
 -13   2   9       79.51       71.79     39.60 o 
 -12   2   9       94.52       77.37     33.49 o 
 -11   2   9     2104.76     2567.40    209.66 o 
 -10   2   9      308.39      371.54     69.99 o 
  -9   2   9      840.30      696.22     90.26 o 
  -8   2   9      188.31      156.95     28.58 o 
  -7   2   9    20748.41    24019.20   1838.12 o 
  -6   2   9      634.84      661.21     90.31 o 
  -5   2   9    19326.18    23090.23   1168.40 o 
  -4   2   9      237.46      308.10     88.51 o 
  -3   2   9    10718.25    12733.62    597.60 o 
  -2   2   9      758.17      856.13    133.09 o 
  -1   2   9       87.55      180.41     55.18 o 
   0   2   9      851.82      945.33    141.26 o 
   1   2   9     3872.86     3644.31    280.72 o 
   2   2   9      376.93      373.34    163.31 o 
   3   2   9     4584.26     5108.66    429.79 o 
   4   2   9      329.62      457.60    110.73 o 
   5   2   9     6200.37     6071.17    389.57 o 
   6   2   9        0.68       12.84     37.03 o 
   7   2   9     1000.70     1062.36    165.98 o 
   8   2   9      150.81      115.98     47.78 o 
   9   2   9      935.25      891.04    205.77 o 
  10   2   9      197.90      128.53    105.84 o 
  11   2   9      193.96       93.98     35.19 o 
  12   2   9        9.83        9.52    111.98 o 
  13   2   9      368.85      211.17    108.37 o 
  14   2   9        3.94      -27.90     43.64 o 
  15   2   9       86.92      189.28     86.95 o 
  16   2   9       17.61     -161.35    107.57 o 
  17   2   9      989.96     1031.54    243.84 o 
  18   2   9       13.46       23.12    116.46 o 
  19   2   9      107.88       -3.64     88.23 o 
  20   2   9       27.65       11.45     58.51 o 
  21   2   9      143.08      171.53    165.41 o 
 -28   3   9      468.19      553.49    256.85 o 
 -27   3   9      299.21      166.65    150.71 o 
 -26   3   9       93.02      -94.02    111.11 o 
 -25   3   9      286.31      495.07    238.96 o 
 -24   3   9      228.85      145.35     54.53 o 
 -23   3   9       65.54       43.35     55.45 o 
 -22   3   9       24.56       68.45     53.55 o 
 -21   3   9       68.72       32.96    147.71 o 
 -20   3   9      933.64      921.58    147.85 o 
 -19   3   9        3.09       29.03     63.28 o 
 -18   3   9      208.91      257.17     56.74 o 
 -17   3   9     1915.99     2255.07    189.35 o 
 -16   3   9      219.51      245.38     58.35 o 
 -15   3   9       16.52       25.63     31.86 o 
 -14   3   9       53.19       10.34     28.52 o 
 -13   3   9     2276.80     2340.78    159.62 o 
 -12   3   9      193.48      341.76     56.10 o 
 -11   3   9     1577.83     1538.67    150.24 o 
 -10   3   9      187.87      193.73     55.98 o 
  -9   3   9      213.30      226.65     52.60 o 
  -8   3   9     8569.47     9148.07    307.35 o 
  -7   3   9     4251.75     5192.78    257.60 o 
  -6   3   9       12.73       63.57     27.31 o 
  -5   3   9      982.80     1147.26    170.93 o 
  -4   3   9     4751.99     5380.97    374.44 o 
  -3   3   9      790.49     1253.38    185.88 o 
  -2   3   9       12.31      -10.55     26.22 o 
  -1   3   9      859.18      692.26    123.03 o 
   0   3   9     1702.14     1660.33    188.84 o 
   1   3   9     1131.71     1056.31    153.31 o 
   2   3   9      707.32      677.48    123.25 o 
   3   3   9      677.94      697.96    110.51 o 
   4   3   9     2171.50     2253.43    201.64 o 
   5   3   9      126.88       49.43     25.87 o 
   6   3   9     3476.00     3752.85    314.12 o 
   7   3   9       41.48       53.95     36.84 o 
   8   3   9     4363.65     4531.96    305.01 o 
   9   3   9        0.81      114.40     87.10 o 
  10   3   9     3856.98     3871.53    428.77 o 
  11   3   9     3109.01     3561.43    418.49 o 
  12   3   9      190.29      183.42    102.32 o 
  13   3   9        2.04      -90.25     86.95 o 
  14   3   9      765.83      767.87    201.06 o 
  15   3   9      218.23      242.07    117.05 o 
  16   3   9     1017.36     1648.04    314.26 o 
  17   3   9        0.08      112.77    164.59 o 
  18   3   9      375.44      438.00    171.13 o 
  19   3   9      101.37      177.11    110.20 o 
  20   3   9       17.78      269.87    397.23 o 
 -28   4   9      173.40      198.05    202.41 o 
 -27   4   9      910.42     1089.96    381.40 o 
 -26   4   9       20.25      -11.54     75.36 o 
 -25   4   9        2.14     -138.22    134.74 o 
 -24   4   9      544.28      265.30    179.52 o 
 -23   4   9       10.10      -12.68     63.03 o 
 -22   4   9      179.47      154.91     69.18 o 
 -21   4   9      175.13      127.33     50.28 o 
 -20   4   9     2102.69     2161.57    223.84 o 
 -19   4   9      473.54      589.91    113.30 o 
 -18   4   9     1866.62     1907.37    198.52 o 
 -17   4   9        2.84       -4.68     26.23 o 
 -16   4   9     1419.98     1456.87    166.98 o 
 -15   4   9      151.73       71.97     24.55 o 
 -14   4   9      153.80      162.06     48.64 o 
 -13   4   9       47.34       52.76     26.30 o 
 -12   4   9       10.28       14.36     23.08 o 
 -11   4   9      239.09      382.39     68.21 o 
 -10   4   9      295.74      383.08     65.17 o 
  -9   4   9       28.43       35.60     14.87 o 
  -8   4   9     3852.69     4231.50    179.56 o 
  -7   4   9      266.08      287.68     69.78 o 
  -6   4   9     1074.89     1024.03     90.22 o 
  -5   4   9     1363.96     1306.97    132.63 o 
  -4   4   9       92.83       70.01     52.19 o 
  -3   4   9       43.29       40.29     42.52 o 
  -2   4   9      222.46      285.00     88.18 o 
  -1   4   9       90.66      109.38     43.65 o 
   0   4   9      404.76      312.46     62.06 o 
   1   4   9      244.24      212.64     59.75 o 
   2   4   9     6387.65     6330.81    284.29 o 
   3   4   9      149.62       98.83     33.19 o 
   4   4   9      299.76      174.36     64.10 o 
   5   4   9     2140.56     2061.75    229.17 o 
   6   4   9     8106.12     8490.62    654.79 o 
   7   4   9        4.20        5.19     32.39 o 
   8   4   9       76.88       22.68     35.62 o 
   9   4   9       29.07      -44.48     84.50 o 
  10   4   9       35.98       31.83     67.29 o 
  11   4   9       58.43       26.63    113.26 o 
  12   4   9      176.93       97.98     50.84 o 
  13   4   9       49.14      -50.07    151.79 o 
  14   4   9      182.65      141.50    167.57 o 
  15   4   9        4.74      -21.13     48.74 o 
  16   4   9       11.29      -47.91     48.73 o 
  17   4   9        5.82       13.22     29.64 o 
  18   4   9       71.68        4.45     47.49 o 
  19   4   9      140.76      176.94    176.26 o 
  20   4   9       65.16       38.93     75.16 o 
 -27   5   9       56.16     -243.28    185.76 o 
 -26   5   9      175.69      191.39    206.02 o 
 -25   5   9       19.00     -276.43    192.27 o 
 -24   5   9      136.92      147.67    139.32 o 
 -23   5   9     1907.12     2262.43    540.73 o 
 -22   5   9      146.20      191.38    160.89 o 
 -21   5   9     1089.15     1284.84    371.27 o 
 -20   5   9        1.96       14.83     29.92 o 
 -19   5   9      260.36      293.45     51.97 o 
 -18   5   9      301.13      309.77     71.93 o 
 -17   5   9      917.78     1109.12    132.00 o 
 -16   5   9        3.43      -46.82     31.22 o 
 -15   5   9     1242.31     1260.58    133.60 o 
 -14   5   9     1254.33     1139.69    124.03 o 
 -13   5   9      673.29      688.75     94.64 o 
 -12   5   9      487.02      476.12    135.66 o 
 -11   5   9      459.84      491.86    113.31 o 
 -10   5   9      467.60      519.68    110.24 o 
  -9   5   9        2.56        9.43     20.46 o 
  -8   5   9      239.20      123.90     38.90 o 
  -7   5   9      761.88      713.11    108.34 o 
  -6   5   9      419.47      372.58     76.80 o 
  -5   5   9     1389.80     1703.61    160.32 o 
  -4   5   9       47.48       31.13     18.34 o 
  -3   5   9      287.29      315.31     51.27 o 
  -2   5   9      198.62      382.24     65.01 o 
  -1   5   9      330.42      254.78     48.41 o 
   0   5   9      148.82      131.02     38.84 o 
   1   5   9     1860.78     1650.54    176.53 o 
   2   5   9     3330.77     3296.33    205.54 o 
   3   5   9      663.29      692.34     95.39 o 
   4   5   9     1879.95     2055.39    199.41 o 
   5   5   9     2542.14     2484.28    258.93 o 
   6   5   9     1808.85     1978.10    237.82 o 
   7   5   9    10372.81    10565.15    469.22 o 
   8   5   9      188.80      311.17     91.29 o 
   9   5   9       65.84       45.23     50.79 o 
  10   5   9      150.01       86.66    192.68 o 
  11   5   9       75.18      174.25     99.06 o 
  12   5   9      426.22      372.59    145.50 o 
  13   5   9       28.33      -28.93    121.22 o 
  14   5   9      482.95      371.41    155.56 o 
  15   5   9      556.58      693.01    199.47 o 
  16   5   9        6.49      -27.39     94.83 o 
  17   5   9      354.65      357.38    155.47 o 
  18   5   9       11.88      -29.17    195.53 o 
  19   5   9      125.75       57.14     86.10 o 
 -26   6   9       11.45      109.93    126.71 o 
 -25   6   9      678.13     1802.33    490.43 o 
 -24   6   9      994.62     1386.17    422.14 o 
 -23   6   9      251.37      232.74    187.12 o 
 -22   6   9      122.72      175.68    135.18 o 
 -21   6   9        7.57      196.40    170.44 o 
 -20   6   9        5.79       50.62     86.06 o 
 -19   6   9        0.12       36.61     58.55 o 
 -18   6   9       32.99       65.75    129.44 o 
 -17   6   9      202.98      143.66     78.00 o 
 -16   6   9      158.59       53.92     97.91 o 
 -15   6   9      676.36      605.98    153.15 o 
 -14   6   9        2.91      -49.46     53.45 o 
 -13   6   9       51.51       70.33     42.68 o 
 -12   6   9     2433.50     2809.48    229.35 o 
 -11   6   9        5.28       11.73     25.24 o 
 -10   6   9      224.26      251.58     58.45 o 
  -9   6   9      348.41      335.83     72.84 o 
  -8   6   9       38.42      106.96     39.73 o 
  -7   6   9        3.74       10.17     24.56 o 
  -6   6   9       84.58       73.15     36.50 o 
  -5   6   9       41.13       80.79     60.92 o 
  -4   6   9       80.78      142.85     50.12 o 
  -3   6   9      555.38      576.00     67.65 o 
  -2   6   9        9.35      -14.64     11.30 o 
  -1   6   9       41.70       38.67     19.42 o 
   0   6   9      376.90      393.02     71.28 o 
   1   6   9       74.52       36.57     27.41 o 
   2   6   9      231.51      134.06     37.29 o 
   3   6   9       27.63       10.99     27.47 o 
   4   6   9       66.20        8.65     38.41 o 
   5   6   9      299.04      318.97     93.46 o 
   6   6   9     1006.69      970.89    171.30 o 
   7   6   9      180.16      103.11     56.35 o 
   8   6   9      416.97      308.59     98.10 o 
   9   6   9     2627.84     3378.90    408.43 o 
  10   6   9       73.72      122.02     78.54 o 
  11   6   9      357.03      298.46    127.34 o 
  12   6   9       43.37        0.93    207.41 o 
  13   6   9      209.47      354.95    186.44 o 
  14   6   9       83.38      163.38    176.22 o 
  15   6   9      204.98      356.78    150.78 o 
  16   6   9       23.69       99.42    128.50 o 
  17   6   9       63.31       11.06     82.79 o 
  18   6   9       15.08      -86.53     77.48 o 
 -25   7   9      119.93        8.79    143.78 o 
 -24   7   9        1.34      111.82    133.79 o 
 -23   7   9      156.68      353.90    206.63 o 
 -22   7   9        9.10     -112.47    154.99 o 
 -21   7   9       23.48       88.36    152.67 o 
 -20   7   9        0.15       21.60     81.41 o 
 -19   7   9       10.24       84.03     79.02 o 
 -18   7   9      479.27      840.41    315.24 o 
 -17   7   9        3.96      -65.17    148.87 o 
 -16   7   9        4.84       11.41     32.94 o 
 -15   7   9      178.44      148.41     63.91 o 
 -14   7   9      437.83      379.22     84.12 o 
 -13   7   9      142.68      114.28     92.04 o 
 -12   7   9     1370.12     1676.71    415.02 o 
 -11   7   9      129.09      117.33     61.91 o 
 -10   7   9     2479.68     2070.35    164.60 o 
  -9   7   9       34.08        4.98     23.84 o 
  -8   7   9      927.62      722.43    107.96 o 
  -7   7   9       58.77       73.53     27.83 o 
  -6   7   9     1317.02     1267.44    154.67 o 
  -5   7   9       41.76       29.39     25.54 o 
  -4   7   9      807.01      751.12    113.86 o 
  -3   7   9      283.20      235.22     73.71 o 
  -2   7   9      373.26      448.94     67.08 o 
  -1   7   9       92.39       36.78     26.91 o 
   0   7   9     2010.88     2064.45    171.20 o 
   1   7   9     1166.72     1151.76    132.94 o 
   2   7   9     5255.37     5307.79    300.82 o 
   3   7   9      265.13      302.77    157.10 o 
   4   7   9      742.87      161.18    278.13 o 
   5   7   9      272.60      282.70    144.36 o 
   6   7   9     5409.72     5641.04    721.06 o 
   7   7   9      361.88      326.55    118.84 o 
   8   7   9     5901.15     5874.46    540.87 o 
   9   7   9      107.33       14.47    122.01 o 
  10   7   9      779.23      768.11    201.56 o 
  11   7   9       44.71      -53.15     66.74 o 
  12   7   9       20.91       -3.83    104.69 o 
  13   7   9       30.01       28.00    106.21 o 
  14   7   9       64.99       76.44    114.66 o 
  15   7   9       12.07       14.55    109.35 o 
  16   7   9       36.97      207.06    135.66 o 
  17   7   9       99.94      410.05    214.69 o 
 -24   8   9      521.88      728.36    310.61 o 
 -23   8   9     1286.20     1893.49    512.91 o 
 -22   8   9     1096.00      998.89    365.61 o 
 -21   8   9      325.25      667.81    293.92 o 
 -20   8   9      821.15      894.99    339.13 o 
 -19   8   9        0.07      137.05    182.04 o 
 -18   8   9       94.69      150.88    126.80 o 
 -17   8   9      940.75     1034.26    370.43 o 
 -16   8   9       27.49       46.46     86.16 o 
 -15   8   9       57.29      440.79    256.59 o 
 -14   8   9      203.31      142.13    161.10 o 
 -13   8   9        4.67       19.06     54.82 o 
 -12   8   9      149.40      519.29    258.25 o 
 -11   8   9      587.34      711.30    300.03 o 
 -10   8   9      764.43      997.49    154.35 o 
  -9   8   9     2220.00     2815.71    283.70 o 
  -8   8   9      306.99      279.37     92.12 o 
  -7   8   9      500.22      573.08    135.94 o 
  -6   8   9      753.27      616.68    148.43 o 
  -5   8   9        1.05      -61.02     73.87 o 
  -4   8   9      805.20      966.32    186.43 o 
  -3   8   9      128.20       88.31     85.66 o 
  -2   8   9     4359.26     3618.94    477.94 o 
  -1   8   9       50.11       10.03    111.18 o 
   0   8   9     1170.03     1048.01    154.56 o 
   1   8   9      995.23     1119.66    169.19 o 
   2   8   9      572.19      506.47    121.78 o 
   3   8   9      159.13      139.14     58.87 o 
   4   8   9      315.24       99.55    206.91 o 
   5   8   9       40.03      -57.78     88.49 o 
   6   8   9     2451.15     2443.40    328.02 o 
   7   8   9      327.82      402.53    133.62 o 
   8   8   9        2.68      -41.25     70.16 o 
   9   8   9      206.13      247.97    166.20 o 
  10   8   9     1944.83     2333.04    517.40 o 
  11   8   9       43.37      299.08    207.24 o 
  12   8   9      424.92      576.43    266.33 o 
  13   8   9       34.63       89.75    129.10 o 
  14   8   9      689.07     1236.70    270.51 o 
  15   8   9      206.08       23.13    233.06 o 
  16   8   9      386.28      431.67    222.81 o 
 -23   9   9      174.22      441.37    255.96 o 
 -22   9   9       79.79       90.74    107.66 o 
 -21   9   9       25.22      107.82    140.12 o 
 -20   9   9       18.21     -207.97    199.26 o 
 -19   9   9      285.00      836.73    336.40 o 
 -18   9   9      418.16      540.68    225.50 o 
 -17   9   9     2636.17     3218.25    657.81 o 
 -16   9   9      122.90       69.48     91.69 o 
 -15   9   9      219.46      305.33    170.75 o 
 -14   9   9      182.99      210.44    171.09 o 
 -13   9   9     1588.94     1416.02    426.27 o 
 -12   9   9      167.09      -17.00    117.28 o 
 -11   9   9     4362.95     4484.94    731.95 o 
 -10   9   9       10.53      -27.91     19.44 o 
  -9   9   9      974.79     1066.27    355.34 o 
  -8   9   9      734.91      915.63    169.96 o 
  -7   9   9     2314.40     2321.06    285.36 o 
  -6   9   9        3.70      113.49    133.31 o 
  -5   9   9       49.85      118.48     72.90 o 
  -4   9   9       34.97       49.71     55.97 o 
  -3   9   9      408.69      513.28    147.98 o 
  -2   9   9       17.04        4.66     52.22 o 
  -1   9   9        0.66       -5.31     69.07 o 
   0   9   9       16.72      122.33     64.07 o 
   1   9   9      128.32      177.17     70.60 o 
   2   9   9      858.21      936.67    307.17 o 
   3   9   9      716.84      508.92    313.11 o 
   4   9   9      134.29      164.45     64.54 o 
   5   9   9     2365.88     2314.27    475.75 o 
   6   9   9       17.92       18.30     35.38 o 
   7   9   9        5.17      -42.11     53.97 o 
   8   9   9      195.73      218.16    155.07 o 
   9   9   9      834.59     1021.26    349.06 o 
  10   9   9      420.84      300.33    192.04 o 
  11   9   9     1657.90     3078.58    629.14 o 
  12   9   9       50.51       51.34     60.60 o 
  13   9   9      174.34      273.54    258.38 o 
  14   9   9        2.94      174.60    160.92 o 
 -21  10   9        1.72      337.00    223.74 o 
 -20  10   9      149.51      436.50    267.99 o 
 -19  10   9        1.55       41.60    125.73 o 
 -18  10   9        0.01     -145.51    146.64 o 
 -17  10   9        8.91      -92.09    118.49 o 
 -16  10   9       19.56        6.80     45.81 o 
 -15  10   9       59.40      126.32    130.35 o 
 -14  10   9      590.64      648.34    262.56 o 
 -13  10   9       18.94      164.90    200.33 o 
 -12  10   9      396.89      770.03    310.31 o 
 -11  10   9       33.48      273.10    236.24 o 
 -10  10   9      826.79      741.85    139.04 o 
  -9  10   9      172.95       44.21     81.62 o 
  -8  10   9      852.54      998.19    176.58 o 
  -7  10   9       45.02       50.10     79.53 o 
  -6  10   9        2.89       20.89    110.43 o 
  -5  10   9      246.54      158.74     73.94 o 
  -4  10   9      596.87      562.73    147.64 o 
  -3  10   9     1116.87     1067.24    217.92 o 
  -2  10   9     1003.43     1104.25    270.46 o 
  -1  10   9     3217.27     2967.92    472.23 o 
   0  10   9      527.13      875.30    278.71 o 
   1  10   9       23.53      -12.16     37.73 o 
   2  10   9      824.80      867.28    278.31 o 
   3  10   9        4.76        1.00     78.40 o 
   4  10   9        0.26       41.08     98.58 o 
   5  10   9      246.67      258.20    141.82 o 
   6  10   9       69.30      189.70    139.18 o 
   7  10   9        1.98      -64.60    133.02 o 
   8  10   9      504.44      425.34    220.82 o 
   9  10   9        2.38      124.78    120.27 o 
  10  10   9      963.99     1565.45    460.90 o 
  11  10   9      128.17      115.68    126.48 o 
  12  10   9        3.76       49.38     53.20 o 
  13  10   9       75.20      236.75    196.73 o 
 -19  11   9      147.67      166.34    221.68 o 
 -18  11   9      408.76      700.49    325.15 o 
 -17  11   9       12.89      235.12    188.68 o 
 -16  11   9       61.57       40.28    149.03 o 
 -15  11   9       79.10      360.15    181.46 o 
 -14  11   9       21.12     -134.11    127.76 o 
 -13  11   9      121.82      212.62    178.94 o 
 -12  11   9        9.58     -153.76    146.87 o 
 -11  11   9       74.81       28.10     87.20 o 
 -10  11   9        9.88      204.07    191.00 o 
  -9  11   9       12.13      -43.93    157.15 o 
  -8  11   9      751.91      678.85    269.16 o 
  -7  11   9        0.99      107.31     81.66 o 
  -6  11   9       13.03      -61.88    104.74 o 
  -5  11   9       16.30       47.93     71.53 o 
  -4  11   9      196.20      284.30    122.68 o 
  -3  11   9       28.97       27.81    139.40 o 
  -2  11   9      265.69      198.01    165.74 o 
  -1  11   9        0.19       37.95    113.03 o 
   0  11   9       63.11       15.87     62.38 o 
   1  11   9      201.28      212.60    136.65 o 
   2  11   9      315.14      303.51    185.97 o 
   3  11   9       37.52       78.48    119.94 o 
   4  11   9      215.99      411.15    203.58 o 
   5  11   9        4.33      152.01    120.38 o 
   6  11   9       14.98       91.86    103.03 o 
   7  11   9        7.72      -58.24     79.50 o 
   8  11   9      190.64      242.95    205.12 o 
   9  11   9        3.44       76.81    105.58 o 
  10  11   9      575.10      925.88    365.97 o 
  11  11   9       10.21      -97.46    118.80 o 
  12  11   9      464.15      525.28    304.75 o 
 -17  12   9       64.71      562.05    301.54 o 
 -16  12   9       55.09        1.71     58.58 o 
 -15  12   9       75.41      -75.46    139.42 o 
 -14  12   9       85.88       60.94     59.61 o 
 -13  12   9      108.64      183.42    133.26 o 
 -12  12   9       78.44      247.75    240.54 o 
 -11  12   9       13.87      -18.14    147.46 o 
 -10  12   9       24.53       40.28    150.51 o 
  -9  12   9        0.00      270.76    210.29 o 
  -8  12   9      554.84     1476.92    471.89 o 
  -7  12   9      811.14     1143.36    380.69 o 
  -6  12   9      250.83       32.72    117.46 o 
  -5  12   9        5.53       67.38     57.74 o 
  -4  12   9      259.54      360.30    135.78 o 
  -3  12   9      292.96      231.52    107.06 o 
  -2  12   9      150.34      172.52     99.35 o 
  -1  12   9      173.93      338.65    282.88 o 
   0  12   9      332.41      211.30    119.56 o 
   1  12   9       94.53       -1.17     51.20 o 
   2  12   9     1073.56     1397.06    379.00 o 
   3  12   9      389.16      401.37    203.46 o 
   4  12   9      126.92      280.21    174.09 o 
   5  12   9        0.05       78.97     96.95 o 
   6  12   9      929.51      749.73    286.80 o 
   7  12   9      159.73      239.90    173.03 o 
   8  12   9      630.80      989.74    354.97 o 
   9  12   9      170.92      195.36    181.92 o 
  10  12   9        1.83      300.72    197.96 o 
  11  12   9       53.56       39.62     80.36 o 
 -15  13   9     1079.36     1211.49    438.79 o 
 -14  13   9       30.45       22.80    112.93 o 
 -13  13   9      350.05        0.86     98.81 o 
 -12  13   9       43.55      324.88    244.15 o 
 -11  13   9       59.07     -115.96    122.70 o 
 -10  13   9        0.29      332.67    228.15 o 
  -9  13   9      509.42      366.50    232.01 o 
  -8  13   9      534.38      650.17    332.30 o 
  -7  13   9       75.57     -178.73    167.75 o 
  -6  13   9        3.91        2.54     77.91 o 
  -5  13   9        4.84       83.91     77.34 o 
  -4  13   9        0.68       36.89     83.58 o 
  -3  13   9       85.55       50.65     21.52 o 
  -2  13   9       56.13      208.85    107.14 o 
  -1  13   9        7.00      -83.49     83.21 o 
   0  13   9      200.17      309.65    115.52 o 
   1  13   9      753.85      764.16    214.47 o 
   2  13   9       37.86      172.11    166.50 o 
   3  13   9      433.58     1000.63    335.12 o 
   4  13   9       27.87     -140.24    127.97 o 
   5  13   9       13.37        5.33     57.98 o 
   6  13   9      172.89      445.45    247.94 o 
   7  13   9      165.63      244.54    186.43 o 
   8  13   9        1.34      239.25    181.83 o 
 -12  14   9      130.34      201.40    144.89 o 
 -11  14   9      177.24        7.14     47.30 o 
 -10  14   9      185.53      160.04    169.93 o 
  -9  14   9       90.62      363.36    233.52 o 
  -8  14   9      474.57     1049.88    429.69 o 
  -7  14   9      145.39       29.47     78.00 o 
  -6  14   9       96.15       73.49    123.07 o 
  -5  14   9      516.35      915.42    398.42 o 
  -4  14   9      246.13      124.70    159.20 o 
  -3  14   9      160.36      481.01    284.92 o 
  -2  14   9      352.30      575.11    353.53 o 
  -1  14   9       22.01       79.31    114.43 o 
   0  14   9      169.03      202.09    124.85 o 
   1  14   9        4.77     -110.76     82.43 o 
   2  14   9      198.20      169.00    119.20 o 
   3  14   9      606.96      143.47    205.68 o 
   4  14   9      222.53      476.75    196.98 o 
 -28   0  10     3209.36     4061.42    632.01 o 
 -27   0  10     1676.51     2019.16    482.97 o 
 -26   0  10      229.19      377.30    212.36 o 
 -25   0  10      322.95      357.19    187.66 o 
 -24   0  10     1683.54     1767.80    419.39 o 
 -23   0  10       82.24      111.25     77.13 o 
 -22   0  10      497.42      627.99    251.07 o 
 -21   0  10      248.00      353.12    195.48 o 
 -20   0  10      845.18      601.09    217.03 o 
 -19   0  10      896.36      932.46    257.21 o 
 -18   0  10      213.21      102.18     49.03 o 
 -17   0  10       86.86      128.43     70.52 o 
 -16   0  10     1189.43     1156.86    213.58 o 
 -15   0  10      695.71      718.34    132.45 o 
 -14   0  10     2862.82     3145.05    273.83 o 
 -13   0  10     1532.36     1379.30    178.48 o 
 -12   0  10     5652.83     6814.14    555.96 o 
 -11   0  10      802.99     1264.88    204.93 o 
 -10   0  10     5909.70     7969.01   1011.32 o 
  -9   0  10      464.86      929.35    169.11 o 
  -8   0  10    39566.82    52852.64   1278.46 o 
  -7   0  10       20.78       -1.15     51.72 o 
  -6   0  10     1548.45     2176.15    266.05 o 
  -5   0  10      477.50      658.38    153.96 o 
  -4   0  10       34.26       59.79     53.04 o 
  -3   0  10       59.66       45.77     59.82 o 
  -2   0  10     7691.21     9695.01    829.04 o 
  -1   0  10      574.54      441.27    182.82 o 
   0   0  10       53.18      153.21    120.51 o 
   1   0  10     1012.64     1345.13    320.97 o 
   2   0  10      624.88      712.91    259.09 o 
   3   0  10      519.13      476.75    213.78 o 
   4   0  10     4444.36     4087.15    402.81 o 
   5   0  10       27.11       12.61     27.00 o 
   6   0  10     4291.34     5051.91    675.38 o 
   7   0  10      341.71      311.98    154.95 o 
   8   0  10      154.56       99.21    106.19 o 
   9   0  10       38.70      202.32    141.96 o 
  10   0  10      917.20     1352.66    382.35 o 
  11   0  10      398.84      329.04    201.90 o 
  12   0  10        0.87      146.48     89.53 o 
  13   0  10        4.23      121.62    116.53 o 
  14   0  10      389.98      385.06    228.36 o 
  15   0  10      295.90      471.84    228.90 o 
  16   0  10       45.71       61.33     29.15 o 
  17   0  10        7.57     -307.10    205.21 o 
  18   0  10      162.43      120.69    117.33 o 
  19   0  10        6.30     -334.01    224.08 o 
  20   0  10       43.45       38.36     81.37 o 
 -29   1  10      147.14      276.78    118.58 o 
 -28   1  10      754.33      785.74    313.21 o 
 -27   1  10      693.48      822.75    313.74 o 
 -26   1  10      208.02      186.10    151.04 o 
 -25   1  10      235.68      184.15     45.77 o 
 -24   1  10       25.71       41.90     39.90 o 
 -23   1  10      210.05      148.42     94.81 o 
 -22   1  10      700.56      878.82    200.39 o 
 -21   1  10      365.82      302.82     99.67 o 
 -20   1  10      442.20      345.37    161.26 o 
 -19   1  10     1592.73     1906.93    228.62 o 
 -18   1  10      603.75      492.38     99.62 o 
 -17   1  10       21.74       29.49     25.96 o 
 -16   1  10       82.42       77.96     22.98 o 
 -15   1  10     4028.74     4588.20    257.25 o 
 -14   1  10     2296.26     2382.06    170.60 o 
 -13   1  10     1149.84     1039.98    110.40 o 
 -12   1  10     1347.39     1637.01    159.51 o 
 -11   1  10      108.73      151.55     54.23 o 
 -10   1  10     5480.43     6637.17    320.98 o 
  -9   1  10      946.24     1159.03    150.92 o 
  -8   1  10     1581.25     2007.56    177.35 o 
  -7   1  10      133.11       89.81     40.35 o 
  -6   1  10      908.13     1156.19    160.45 o 
  -5   1  10      616.09      901.55    123.01 o 
  -4   1  10     2589.02     3220.19    265.65 o 
  -3   1  10      329.19      402.57     95.58 o 
  -2   1  10      170.72      106.40     47.45 o 
  -1   1  10     1346.86     1604.27    191.14 o 
   0   1  10      129.51      116.55     25.00 o 
   1   1  10     2372.71     2799.49    323.30 o 
   2   1  10       13.33       57.56     33.49 o 
   3   1  10     4186.17     4126.33    386.46 o 
   4   1  10      431.07      600.05    108.61 o 
   5   1  10     1504.59     1425.45    194.82 o 
   6   1  10      624.86      525.13    146.95 o 
   7   1  10      861.67      745.34    191.06 o 
   8   1  10      479.08      335.79    112.89 o 
   9   1  10      500.70      496.66    156.46 o 
  10   1  10      996.51     1020.81    261.13 o 
  11   1  10     4893.75     5080.70    520.17 o 
  12   1  10     1889.17     2240.82    480.95 o 
  13   1  10      261.54      344.59    127.98 o 
  14   1  10      166.62      167.76     80.18 o 
  15   1  10      100.14       99.21    115.28 o 
  16   1  10       58.78      -26.29     79.65 o 
  17   1  10      363.33      314.94    243.26 o 
  18   1  10        0.65        9.75    102.32 o 
  19   1  10      103.94      243.23    143.71 o 
  20   1  10        3.69     -136.38     99.92 o 
 -29   2  10        0.16       87.13     65.42 o 
 -28   2  10      948.55     1542.66    470.18 o 
 -27   2  10     1597.73     1800.20    471.00 o 
 -26   2  10       28.38      -39.62     73.04 o 
 -25   2  10      570.52      640.35    270.53 o 
 -24   2  10      124.53      335.35    157.60 o 
 -23   2  10       10.63      -72.44     59.38 o 
 -22   2  10      406.93      489.49    122.97 o 
 -21   2  10       24.09       30.15     58.36 o 
 -20   2  10      162.41       73.08     48.82 o 
 -19   2  10     1022.56      845.89    125.61 o 
 -18   2  10       91.65       46.31     82.07 o 
 -17   2  10      801.87      696.55    107.42 o 
 -16   2  10       73.31       57.30     42.33 o 
 -15   2  10     2296.65     2086.50    172.60 o 
 -14   2  10       14.14       -3.53     15.13 o 
 -13   2  10     4012.05     3761.68    235.55 o 
 -12   2  10      118.26       25.99     36.70 o 
 -11   2  10       21.28        8.75     23.98 o 
 -10   2  10      253.31      201.20     53.59 o 
  -9   2  10     1050.96      976.56    120.21 o 
  -8   2  10       69.94      165.30     45.19 o 
  -7   2  10     6994.67     7462.93    342.44 o 
  -6   2  10       13.07       14.81     28.17 o 
  -5   2  10       27.80      -31.98     47.95 o 
  -4   2  10     1461.24     2069.48    210.11 o 
  -3   2  10    10924.26    12163.30    637.81 o 
  -2   2  10      479.22      532.81    113.57 o 
  -1   2  10     2498.63     2207.67    241.69 o 
   0   2  10      356.70      334.46     83.32 o 
   1   2  10     2034.46     2070.25    225.24 o 
   2   2  10       23.31       51.22     22.24 o 
   3   2  10     1052.14     1059.08    144.95 o 
   4   2  10      571.25      487.09     89.21 o 
   5   2  10     2536.00     2787.97    279.21 o 
   6   2  10      387.78      161.44    123.52 o 
   7   2  10      261.54      201.60     89.31 o 
   8   2  10       61.07      198.54     91.05 o 
   9   2  10     2044.98     1843.77    300.27 o 
  10   2  10      314.88      345.44    129.28 o 
  11   2  10     2325.81     2888.51    389.75 o 
  12   2  10      154.96      189.13    124.17 o 
  13   2  10      332.48      339.31    140.83 o 
  14   2  10       80.43       27.99     28.06 o 
  15   2  10        0.80      -31.38     74.59 o 
  16   2  10       10.29      137.23     90.92 o 
  17   2  10      202.88      100.34     82.87 o 
  18   2  10        8.94      117.46     88.91 o 
  19   2  10       77.43      137.74    111.54 o 
 -28   3  10      119.14      225.69    157.02 o 
 -27   3  10       80.77     -255.82    183.91 o 
 -26   3  10      994.44      915.50    323.26 o 
 -25   3  10       86.21       95.89    110.39 o 
 -24   3  10      168.56      297.37    174.99 o 
 -23   3  10      862.92      656.04    284.16 o 
 -22   3  10      361.23      342.52    187.94 o 
 -21   3  10      123.98        3.93     75.07 o 
 -20   3  10     2293.52     2292.49    211.70 o 
 -19   3  10       16.80       34.17     23.48 o 
 -18   3  10       20.37        3.91     34.79 o 
 -17   3  10     4010.84     3940.52    255.25 o 
 -16   3  10     1220.21     1202.38    137.90 o 
 -15   3  10      159.74      198.38     50.53 o 
 -14   3  10       26.08       11.89     23.97 o 
 -13   3  10     1046.64     1027.70    133.79 o 
 -12   3  10      530.93      748.65    138.68 o 
 -11   3  10      635.30      689.80     97.64 o 
 -10   3  10     2142.57     2142.79    170.38 o 
  -9   3  10     1870.94     2270.84    153.11 o 
  -8   3  10     6056.99     6309.97    377.57 o 
  -7   3  10     1014.72     1191.94    120.81 o 
  -6   3  10        1.15       -7.98     23.57 o 
  -5   3  10      868.24     1070.10    177.62 o 
  -4   3  10        0.83       41.45     39.13 o 
  -3   3  10     1222.85      998.43    173.60 o 
  -2   3  10     1005.72      847.14    140.88 o 
  -1   3  10      228.79      335.18     90.11 o 
   0   3  10     1338.93     1631.15    172.67 o 
   1   3  10     1402.38     1710.45    181.39 o 
   2   3  10        0.31      -53.21     47.38 o 
   3   3  10       82.81       44.71     24.13 o 
   4   3  10     4340.58     4581.38    355.81 o 
   5   3  10      265.38      266.85     86.97 o 
   6   3  10     4102.16     4216.02    339.04 o 
   7   3  10      837.06      966.95    167.40 o 
   8   3  10        0.02       13.58     69.08 o 
   9   3  10        1.08       73.91     59.28 o 
  10   3  10     3197.09     4081.92    456.66 o 
  11   3  10      146.78       82.25     54.46 o 
  12   3  10      380.97      368.29    128.21 o 
  13   3  10      108.73       54.12     86.70 o 
  14   3  10       72.13      -32.66    178.91 o 
  15   3  10      494.70      422.61    164.80 o 
  16   3  10      176.57      338.64    130.83 o 
  17   3  10      100.41      -12.89     32.55 o 
  18   3  10       28.82       82.70     81.09 o 
  19   3  10        0.18       -3.33     48.37 o 
 -28   4  10      247.95     -144.66    146.66 o 
 -27   4  10       73.04      -42.98     81.10 o 
 -26   4  10      439.72      228.03    182.51 o 
 -25   4  10     1267.19     2307.82    541.73 o 
 -24   4  10      599.10      361.36    207.10 o 
 -23   4  10     1280.72     1242.43    383.59 o 
 -22   4  10     1454.41     1308.81    389.70 o 
 -21   4  10      188.29       70.70     54.14 o 
 -20   4  10     2425.19     2374.15    381.59 o 
 -19   4  10       43.11       -5.83     47.28 o 
 -18   4  10        7.59       21.14     31.98 o 
 -17   4  10      747.62      954.58    136.24 o 
 -16   4  10       29.32       58.78     30.44 o 
 -15   4  10       78.81       49.03     34.61 o 
 -14   4  10     1644.86     1389.18    128.51 o 
 -13   4  10       78.76      184.91     52.73 o 
 -12   4  10     8798.10     8758.59    349.11 o 
 -11   4  10        4.57       28.15     26.44 o 
 -10   4  10      423.27      293.48     54.93 o 
  -9   4  10      239.69      348.75     61.32 o 
  -8   4  10     5225.14     4534.23    219.49 o 
  -7   4  10      483.75      477.36     66.65 o 
  -6   4  10    13102.60    11732.79    588.20 o 
  -5   4  10        0.99        9.15     31.18 o 
  -4   4  10        5.98       36.07     18.88 o 
  -3   4  10      472.26      410.08     95.52 o 
  -2   4  10       53.75       18.50     31.05 o 
  -1   4  10      118.68       94.07     26.42 o 
   0   4  10      263.99      315.30     77.54 o 
   1   4  10      150.79      138.37     55.54 o 
   2   4  10     2899.47     2909.12    202.72 o 
   3   4  10      159.57      109.55     52.13 o 
   4   4  10      464.77      557.18    117.67 o 
   5   4  10      759.18      781.00    189.82 o 
   6   4  10      644.04      677.04    132.89 o 
   7   4  10      666.93      690.07    141.09 o 
   8   4  10     1552.80     1639.39    280.01 o 
   9   4  10       51.37       74.87     83.76 o 
  10   4  10      836.72      863.08    208.42 o 
  11   4  10       14.86      -59.78     50.71 o 
  12   4  10      263.08      255.96    122.01 o 
  13   4  10        9.41      -18.69     33.98 o 
  14   4  10      769.67      648.16    193.73 o 
  15   4  10        0.88      -45.73     74.19 o 
  16   4  10      153.53      174.02    157.64 o 
  17   4  10      212.37      230.29    169.52 o 
  18   4  10       67.32      -42.24     58.38 o 
  19   4  10       64.61     -146.30    146.24 o 
 -27   5  10       46.97       66.96     61.24 o 
 -26   5  10      266.04      266.77    210.18 o 
 -25   5  10     3236.58     3560.25    685.78 o 
 -24   5  10      144.86      160.10    184.02 o 
 -23   5  10       67.97       51.38    137.74 o 
 -22   5  10      702.03      747.44    292.91 o 
 -21   5  10      503.88      431.53    231.74 o 
 -20   5  10      556.37      494.10    232.03 o 
 -19   5  10      198.15       26.79    145.52 o 
 -18   5  10      110.54      121.38     48.47 o 
 -17   5  10        3.74       12.98     18.93 o 
 -16   5  10       13.02       10.00     14.46 o 
 -15   5  10      560.45      510.36     91.76 o 
 -14   5  10       93.98       79.32     52.23 o 
 -13   5  10      204.65      231.19     90.23 o 
 -12   5  10     1378.86     1361.06    188.79 o 
 -11   5  10       52.50       56.99     38.75 o 
 -10   5  10     1332.47     1169.59    144.08 o 
  -9   5  10        5.18       -5.99     14.63 o 
  -8   5  10       97.27       69.69     40.62 o 
  -7   5  10      349.52      280.24     93.50 o 
  -6   5  10      427.40      436.63     84.89 o 
  -5   5  10        2.23       16.84     16.61 o 
  -4   5  10       38.28       27.55     23.75 o 
  -3   5  10     2168.11     2089.77    150.64 o 
  -2   5  10      138.58      234.37     51.85 o 
  -1   5  10     1977.20     2330.33    177.11 o 
   0   5  10     1814.09     1496.41    146.55 o 
   1   5  10     7924.09     8432.96    367.04 o 
   2   5  10      215.34      233.57     63.22 o 
   3   5  10     1853.41     1821.89    226.12 o 
   4   5  10      688.90      460.72    144.30 o 
   5   5  10    12680.40    13343.60    778.64 o 
   6   5  10     3263.53     3619.76    322.05 o 
   7   5  10     2983.57     3065.31    300.97 o 
   8   5  10       46.76      102.24     74.41 o 
   9   5  10      240.81      317.30    120.99 o 
  10   5  10       51.71      199.20     91.86 o 
  11   5  10      166.21      204.30     90.89 o 
  12   5  10       14.19       36.02    122.72 o 
  13   5  10      947.95     1043.66    248.36 o 
  14   5  10      253.74      200.91     50.01 o 
  15   5  10      246.98      461.71    172.30 o 
  16   5  10        0.05      -36.82    113.30 o 
  17   5  10       40.23       23.54     99.37 o 
  18   5  10       41.88       92.07    114.29 o 
 -26   6  10       12.24     -353.81    235.87 o 
 -25   6  10       83.83     -144.98    143.81 o 
 -24   6  10     1047.06     1853.94    512.29 o 
 -23   6  10        0.07       67.99     98.29 o 
 -22   6  10      739.67     1401.49    418.85 o 
 -21   6  10     3427.17     3092.01    610.21 o 
 -20   6  10        0.08      -26.75    110.21 o 
 -19   6  10     1656.29     1482.79    405.53 o 
 -18   6  10       56.09      -62.93    132.78 o 
 -17   6  10      476.47      526.06     71.78 o 
 -16   6  10       10.11       -6.62     30.39 o 
 -15   6  10     1085.50     1061.06    113.29 o 
 -14   6  10      687.54      695.00    139.56 o 
 -13   6  10     7871.08     8378.26    434.18 o 
 -12   6  10        5.09       22.56     36.66 o 
 -11   6  10        2.00     -106.05     70.70 o 
 -10   6  10       14.34       -3.32     28.14 o 
  -9   6  10      221.00      170.65     66.90 o 
  -8   6  10       14.85       15.37     25.90 o 
  -7   6  10     1247.89     1256.70    159.15 o 
  -6   6  10      423.02      396.56     94.75 o 
  -5   6  10     1747.44     1650.89    192.35 o 
  -4   6  10      500.99      740.36    129.30 o 
  -3   6  10       50.17       12.41     17.08 o 
  -2   6  10       70.81       27.35     34.11 o 
  -1   6  10      616.49      592.04     86.59 o 
   0   6  10      729.55      801.14    108.00 o 
   1   6  10     2539.99     2542.24    220.93 o 
   2   6  10       50.44       -3.35     59.10 o 
   3   6  10     1808.67      212.15    829.07 o 
   4   6  10        8.51      -26.01     66.95 o 
   5   6  10     3776.64     3920.09    427.21 o 
   6   6  10      950.95      878.23    156.31 o 
   7   6  10      386.72      473.27    110.06 o 
   8   6  10      202.73      188.91     95.23 o 
   9   6  10     4038.36     5019.26    518.17 o 
  10   6  10       32.91      -13.74     50.54 o 
  11   6  10      195.16      394.10    160.68 o 
  12   6  10      377.75      553.47    172.75 o 
  13   6  10       73.90        1.51    223.55 o 
  14   6  10        3.43      110.63     89.82 o 
  15   6  10      180.50      185.72    118.40 o 
  16   6  10       20.50     -160.41    106.94 o 
  17   6  10      228.24      167.09    167.13 o 
  18   6  10       42.63      -18.29     56.53 o 
 -25   7  10      247.05      667.75    320.12 o 
 -24   7  10     1463.18     1577.24    470.74 o 
 -23   7  10      102.94     -197.53    166.06 o 
 -22   7  10      348.55      180.94    173.14 o 
 -21   7  10       43.53      240.79    233.46 o 
 -20   7  10      512.29      310.17    214.31 o 
 -19   7  10       32.29     -141.70    203.39 o 
 -18   7  10       14.32       78.71     53.44 o 
 -17   7  10       47.56        9.86     84.97 o 
 -16   7  10       34.37       26.23     83.77 o 
 -15   7  10        6.81      183.71    176.11 o 
 -14   7  10      269.22      263.04     58.31 o 
 -13   7  10     1066.60     1045.23    239.11 o 
 -12   7  10      216.74      227.52     79.21 o 
 -11   7  10      554.87      690.18    128.08 o 
 -10   7  10     3122.96     3316.82    230.55 o 
  -9   7  10       13.90       45.16     40.08 o 
  -8   7  10      120.97       41.97     76.31 o 
  -7   7  10      172.02      191.31     56.82 o 
  -6   7  10      217.29      243.80     58.10 o 
  -5   7  10      557.24      643.63    116.88 o 
  -4   7  10        5.35        3.27     62.15 o 
  -3   7  10      124.17       33.63     82.12 o 
  -2   7  10      683.77      836.45    101.93 o 
  -1   7  10      157.71      145.94     52.76 o 
   0   7  10    11718.04    11909.04    465.47 o 
   1   7  10       35.85       17.85     37.06 o 
   2   7  10       78.27       29.80     57.77 o 
   3   7  10        0.21      -20.02     27.33 o 
   4   7  10      187.77      362.32    196.28 o 
   5   7  10     1692.80     1218.93    340.37 o 
   6   7  10     6585.48     6837.62    540.20 o 
   7   7  10      548.60      719.72    151.39 o 
   8   7  10     3611.03     4483.72    485.47 o 
   9   7  10        1.43      -39.40     59.86 o 
  10   7  10      387.40      556.60    169.95 o 
  11   7  10      134.43      282.40    115.05 o 
  12   7  10      890.70      899.08    235.65 o 
  13   7  10       30.56      117.75    101.52 o 
  14   7  10      214.82      265.98    153.47 o 
  15   7  10       23.91       41.16     91.60 o 
  16   7  10       88.10      579.07    276.78 o 
 -24   8  10       89.07        1.63    106.33 o 
 -23   8  10      748.34     1057.56    392.83 o 
 -22   8  10      462.66      462.23    257.72 o 
 -21   8  10       42.67      257.42    188.71 o 
 -20   8  10       15.24     -118.48    137.52 o 
 -19   8  10       36.62      -30.10     85.31 o 
 -18   8  10       98.24      525.76    255.47 o 
 -17   8  10       88.42       96.05    108.54 o 
 -16   8  10        9.24     -103.26    172.65 o 
 -15   8  10       83.83      -60.71    168.91 o 
 -14   8  10      923.01      859.84    307.18 o 
 -13   8  10      624.45      664.24    283.75 o 
 -12   8  10     1573.21     1080.76    364.14 o 
 -11   8  10     1346.28     1296.51    368.09 o 
 -10   8  10      209.50      257.88     84.33 o 
  -9   8  10      153.73      116.41     61.73 o 
  -8   8  10     5423.20     5289.14    318.92 o 
  -7   8  10      138.11      157.79     54.80 o 
  -6   8  10       24.74       -8.15     21.78 o 
  -5   8  10       50.45      103.50     51.62 o 
  -4   8  10      676.87      703.78    130.67 o 
  -3   8  10      338.75      421.54    121.30 o 
  -2   8  10     1312.18     1152.74    112.09 o 
  -1   8  10      754.09      780.46    160.33 o 
   0   8  10      386.19      219.54    112.73 o 
   1   8  10      485.55      469.27    118.30 o 
   2   8  10        1.46      -23.52     28.45 o 
   3   8  10       40.95        4.74     22.61 o 
   4   8  10       38.20       68.84    105.35 o 
   5   8  10        0.53      134.37    141.73 o 
   6   8  10       47.82        0.75     63.44 o 
   7   8  10      244.15      366.97    187.74 o 
   8   8  10      996.32      916.22    333.82 o 
   9   8  10      723.49      678.34    278.62 o 
  10   8  10       80.19       23.54     83.64 o 
  11   8  10        0.17       11.98     44.43 o 
  12   8  10      152.14       -7.38     38.45 o 
  13   8  10      485.86      683.43    207.74 o 
  14   8  10      473.45      329.52    177.92 o 
  15   8  10        0.85       72.98     96.65 o 
 -22   9  10      100.63       -6.52     70.02 o 
 -21   9  10     1091.69     1717.44    508.60 o 
 -20   9  10        6.05     -288.87    204.79 o 
 -19   9  10        0.13       32.74     67.03 o 
 -18   9  10       49.33       96.57    134.30 o 
 -17   9  10        0.06     -109.89    177.86 o 
 -16   9  10      294.25      337.49    219.84 o 
 -15   9  10      607.11      688.26    257.87 o 
 -14   9  10      677.14      550.50    264.81 o 
 -13   9  10     1087.10     1416.82    439.33 o 
 -12   9  10      196.95     -109.15    135.11 o 
 -11   9  10      204.22      142.21    154.80 o 
 -10   9  10       59.36       23.44     39.74 o 
  -9   9  10      146.14       37.83     73.81 o 
  -8   9  10      290.23      304.54     99.06 o 
  -7   9  10      111.00       62.59     59.03 o 
  -6   9  10      222.44      197.89    112.42 o 
  -5   9  10     1430.32     1424.51    469.41 o 
  -4   9  10        1.00       54.55    225.72 o 
  -3   9  10     1715.28     1821.41    283.23 o 
  -2   9  10        9.69       11.76     38.21 o 
  -1   9  10     2749.18     2727.31    228.37 o 
   0   9  10      161.36      160.42     68.61 o 
   1   9  10        1.19      -26.81    139.02 o 
   2   9  10      117.84       61.24     74.27 o 
   3   9  10     1706.39      542.54    947.04 o 
   4   9  10      611.68      451.86    207.19 o 
   5   9  10        1.52      -89.93     97.75 o 
   6   9  10       20.19      -41.05     39.95 o 
   7   9  10     1207.99     1605.93    417.55 o 
   8   9  10       44.68     -210.66    158.18 o 
   9   9  10        1.06       -0.68     24.63 o 
  10   9  10       41.91       29.70     38.21 o 
  11   9  10     1077.60     1199.48    401.44 o 
  12   9  10        4.52      142.58    143.44 o 
  13   9  10      110.14        2.43     33.09 o 
 -21  10  10       11.11      794.18    351.46 o 
 -20  10  10      126.76      311.18    193.76 o 
 -19  10  10       10.73      245.01    165.72 o 
 -18  10  10      317.46      166.99    150.69 o 
 -17  10  10       24.97       54.96     56.30 o 
 -16  10  10      190.10      102.78     96.09 o 
 -15  10  10     1722.34     2319.21    580.19 o 
 -14  10  10       49.64       80.04     40.72 o 
 -13  10  10      260.89      470.76    277.51 o 
 -12  10  10      242.91       73.27    113.99 o 
 -11  10  10      591.52      919.57    348.99 o 
 -10  10  10      272.69      141.40     99.52 o 
  -9  10  10     1958.68     2590.66    290.39 o 
  -8  10  10      156.71      168.80     79.66 o 
  -7  10  10      221.88      254.66    230.45 o 
  -6  10  10       26.80       51.66     55.24 o 
  -5  10  10     1012.55     1151.66    228.20 o 
  -4  10  10     1242.50     1989.49    354.31 o 
  -3  10  10     5128.13     5114.82    501.45 o 
  -2  10  10      206.99      386.57    310.90 o 
  -1  10  10       24.99     -208.90    139.27 o 
   0  10  10       99.60       35.56     88.05 o 
   1  10  10      707.80      833.66    268.85 o 
   2  10  10       26.20       22.48     22.23 o 
   3  10  10        2.21       60.12     72.90 o 
   4  10  10      169.76      135.54    143.79 o 
   5  10  10       47.16     -168.12    135.14 o 
   6  10  10       22.42       -9.29     58.37 o 
   7  10  10      290.67      170.72    128.68 o 
   8  10  10      190.63      471.06    254.75 o 
   9  10  10      866.12      623.09    315.59 o 
  10  10  10       79.93      388.06    233.59 o 
  11  10  10        2.74     -260.78    191.26 o 
  12  10  10        3.56     -393.49    262.33 o 
 -19  11  10        4.35     -120.33    141.98 o 
 -18  11  10        2.29       64.62    122.74 o 
 -17  11  10       77.74      158.14    112.87 o 
 -16  11  10       66.13       68.08    124.18 o 
 -15  11  10      841.22     1961.57    546.41 o 
 -14  11  10     2851.59     2919.47    657.27 o 
 -13  11  10       68.96       62.00    128.88 o 
 -12  11  10      618.53      643.27    308.25 o 
 -11  11  10        0.39      -61.37    150.26 o 
 -10  11  10      376.99      596.63    287.65 o 
  -9  11  10      529.10      574.97    312.58 o 
  -8  11  10      470.12      303.94    215.28 o 
  -7  11  10       32.82      117.24     91.97 o 
  -6  11  10        0.47       21.16     83.65 o 
  -5  11  10      448.27      515.71    144.08 o 
  -4  11  10      616.03      490.94    138.10 o 
  -3  11  10       96.15      -11.74     76.89 o 
  -2  11  10      587.39      509.61    161.16 o 
  -1  11  10        2.29       -6.50     49.32 o 
   0  11  10       30.92      -76.33     83.79 o 
   1  11  10       78.40      117.62     60.87 o 
   2  11  10      586.31      938.33    318.44 o 
   3  11  10       75.94      -10.77    139.21 o 
   4  11  10     1789.01     1881.51    456.73 o 
   5  11  10        2.81       86.84    142.87 o 
   6  11  10       13.21       -9.83     42.13 o 
   7  11  10       24.61       75.59    100.77 o 
   8  11  10        3.91      597.31    275.81 o 
   9  11  10      177.60      169.47    185.21 o 
  10  11  10      351.62       67.75    101.33 o 
  11  11  10       56.58       -7.41     41.90 o 
 -17  12  10        1.21     -205.94    185.43 o 
 -16  12  10      188.54      219.55    175.24 o 
 -15  12  10       39.69      -78.73    114.21 o 
 -14  12  10        0.06      356.44    204.31 o 
 -13  12  10       31.30      172.52    205.96 o 
 -12  12  10      147.69      315.96    249.85 o 
 -11  12  10      153.83      985.37    397.28 o 
 -10  12  10     1739.45     2421.34    596.24 o 
  -9  12  10     1332.74     1390.12    437.01 o 
  -8  12  10        5.09      265.93    193.53 o 
  -7  12  10      120.64      -71.04    156.20 o 
  -6  12  10       89.66       29.96    124.50 o 
  -5  12  10       26.19      -72.93     73.17 o 
  -4  12  10      181.44      267.80    151.91 o 
  -3  12  10      771.18      832.36    202.99 o 
  -2  12  10      532.38      499.92    171.52 o 
  -1  12  10      478.74      633.39    191.31 o 
   0  12  10      124.37      119.00     85.25 o 
   1  12  10      388.78      247.74    140.18 o 
   2  12  10       38.33      111.17    108.28 o 
   3  12  10        7.85      -12.02     85.79 o 
   4  12  10      382.73      676.32    291.85 o 
   5  12  10      698.31      636.81    275.55 o 
   6  12  10      261.46      366.43    203.05 o 
   7  12  10      145.68      307.70    198.55 o 
   8  12  10      152.92      167.48    137.75 o 
   9  12  10      129.92      248.40    188.35 o 
 -14  13  10       26.09       54.25    125.44 o 
 -13  13  10       31.42      -39.24     96.48 o 
 -12  13  10       50.52       69.56    172.47 o 
 -11  13  10      295.42      506.19    267.48 o 
 -10  13  10        2.98      -87.81    148.62 o 
  -9  13  10       93.48      157.52    127.33 o 
  -8  13  10       13.09      137.83    185.91 o 
  -7  13  10       21.36      449.73    302.67 o 
  -6  13  10        3.47      -16.23     83.54 o 
  -5  13  10      589.12      399.68    282.39 o 
  -4  13  10       78.47       29.47     81.28 o 
  -3  13  10      408.36      354.34    133.74 o 
  -2  13  10        1.12       29.93     55.69 o 
  -1  13  10        1.30      -59.79     61.39 o 
   0  13  10        0.57      -11.99    120.40 o 
   1  13  10      101.79       39.50    134.05 o 
   2  13  10      298.41       54.45    338.57 o 
   3  13  10     1069.31     1615.53    445.70 o 
   4  13  10        8.77      184.66    150.72 o 
   5  13  10       95.91       14.02     79.54 o 
   6  13  10       78.56      310.82    202.98 o 
 -10  14  10       24.20     -107.43    137.84 o 
  -9  14  10      103.79      444.19    297.60 o 
  -8  14  10      443.50      111.79     95.39 o 
  -7  14  10       12.82      122.27     94.32 o 
  -6  14  10       40.62      407.20    265.12 o 
  -5  14  10      341.69      536.11    278.32 o 
  -4  14  10       24.19     -223.59    200.92 o 
  -3  14  10       10.48     -500.80    333.87 o 
  -2  14  10       24.73       28.47     82.71 o 
  -1  14  10        6.60      332.25    219.02 o 
   0  14  10      451.15      746.21    346.28 o 
   1  14  10       37.92      -19.03     91.61 o 
   2  14  10      383.32      641.85    210.49 o 
 -29   1  11      694.34      423.88    254.66 o 
 -28   1  11     1453.83     2240.29    532.28 o 
 -27   1  11      627.50     4777.24    756.61 o 
 -26   1  11       16.43     -102.59    156.56 o 
 -25   1  11       78.05      155.98     97.83 o 
 -24   1  11       60.56       30.40     73.56 o 
 -23   1  11        5.48       19.41     82.10 o 
 -22   1  11      308.03      336.90    106.75 o 
 -21   1  11       35.68        4.18     33.01 o 
 -20   1  11      700.67      757.31    147.29 o 
 -19   1  11      151.84       65.58     23.68 o 
 -18   1  11       28.58       25.56     32.39 o 
 -17   1  11        1.76      -27.29     30.03 o 
 -16   1  11      441.26      403.59     81.83 o 
 -15   1  11      242.47      216.49     49.47 o 
 -14   1  11     2176.39     2073.68    193.67 o 
 -13   1  11     1568.57     1787.94    183.29 o 
 -12   1  11      111.00       86.75     39.27 o 
 -11   1  11      899.13     1114.24    137.58 o 
 -10   1  11      179.05      183.78     81.32 o 
  -9   1  11     2864.97     4000.86    262.41 o 
  -8   1  11     1683.52     2183.58    189.58 o 
  -7   1  11        5.39       -5.27     26.65 o 
  -6   1  11     1311.71     1761.19    207.76 o 
  -5   1  11       19.72      -25.95     33.87 o 
  -4   1  11      730.30      905.82    129.85 o 
  -3   1  11      423.82      401.87     96.39 o 
  -2   1  11      128.63      125.05     44.04 o 
  -1   1  11     3954.27     4920.09    359.53 o 
   0   1  11       75.90       95.96     79.94 o 
   1   1  11        0.71       19.98     36.78 o 
   2   1  11      790.40      763.99    123.29 o 
   3   1  11      473.12      334.08    328.08 o 
   4   1  11      163.02      162.09     90.08 o 
   5   1  11     1919.17     1572.91    334.43 o 
   6   1  11      921.22     1096.71    229.67 o 
   7   1  11       34.36        8.56     97.63 o 
   8   1  11       39.68       35.51    119.99 o 
   9   1  11        6.60       -2.97    178.34 o 
  10   1  11      845.53     1002.47    270.11 o 
  11   1  11      428.14      362.20    122.43 o 
  12   1  11      465.10      425.46    170.73 o 
  13   1  11        5.31     -151.58    104.65 o 
  14   1  11      169.86       24.35     76.79 o 
  15   1  11        0.21       31.94     38.46 o 
  16   1  11        7.50      113.70     83.48 o 
  17   1  11       15.54       12.70    219.15 o 
  18   1  11      364.87      641.16    211.95 o 
  19   1  11        3.70      -16.72     59.40 o 
 -28   2  11      224.70       42.93     98.43 o 
 -27   2  11      123.31     -125.77    127.04 o 
 -26   2  11       54.30       53.40     86.80 o 
 -25   2  11      346.05      310.63    184.67 o 
 -24   2  11      225.15      167.02     80.06 o 
 -23   2  11      351.42      384.56    204.54 o 
 -22   2  11       94.86       76.56     73.76 o 
 -21   2  11      293.15      190.81     98.72 o 
 -20   2  11      190.65      152.39     69.77 o 
 -19   2  11       55.24       35.97     55.70 o 
 -18   2  11      396.78      384.19     79.25 o 
 -17   2  11        4.75      -39.44     51.25 o 
 -16   2  11      288.26      252.75     60.47 o 
 -15   2  11        6.57       59.56     28.53 o 
 -14   2  11      785.20      762.37    114.79 o 
 -13   2  11      163.52       64.43     27.35 o 
 -12   2  11     1004.06     1041.11    131.54 o 
 -11   2  11     3336.99     3693.39    249.47 o 
 -10   2  11      664.49     1001.11    125.45 o 
  -9   2  11     4617.74     5797.51    475.45 o 
  -8   2  11     3222.97     3707.18    236.97 o 
  -7   2  11      243.47      124.93     61.94 o 
  -6   2  11      635.68      763.30    135.40 o 
  -5   2  11     5195.35     5458.92    430.23 o 
  -4   2  11      167.31      176.67     67.46 o 
  -3   2  11     3444.72     3787.13    307.33 o 
  -2   2  11       70.83      117.76     62.49 o 
  -1   2  11     1035.41     1366.84    188.09 o 
   0   2  11     1070.58     1338.15    162.06 o 
   1   2  11      589.72      543.45    105.11 o 
   2   2  11      253.19      309.53     69.69 o 
   3   2  11      150.06       51.50     57.23 o 
   4   2  11      189.57       84.57     35.00 o 
   5   2  11     3824.88     4114.75    448.85 o 
   6   2  11      116.73      138.08     71.14 o 
   7   2  11      205.42      436.96    160.83 o 
   8   2  11      144.72      189.27     93.14 o 
   9   2  11     5204.96     5901.88    565.04 o 
  10   2  11        0.11       18.11     71.82 o 
  11   2  11        3.66       51.26     48.77 o 
  12   2  11       14.23       45.97     46.81 o 
  13   2  11      966.94     1179.02    379.71 o 
  14   2  11       45.60       53.58     66.37 o 
  15   2  11      387.62      498.88    183.26 o 
  16   2  11        4.31      138.49    150.38 o 
  17   2  11      196.57      266.28    108.46 o 
  18   2  11        0.55       13.75     60.57 o 
 -28   3  11       88.46      128.93    135.03 o 
 -27   3  11      249.53      263.09    186.51 o 
 -26   3  11      166.55       85.32     44.07 o 
 -25   3  11       66.31      112.38    141.93 o 
 -24   3  11       56.94      140.43    139.14 o 
 -23   3  11     1711.11     1845.63    448.61 o 
 -22   3  11      311.81       49.55     76.96 o 
 -21   3  11       17.85       33.83     73.12 o 
 -20   3  11      314.94      293.73     68.03 o 
 -19   3  11      471.76      463.49     94.72 o 
 -18   3  11     3445.07     4102.09    270.82 o 
 -17   3  11      320.47      303.84     71.48 o 
 -16   3  11        2.67      -15.66     22.58 o 
 -15   3  11      358.52      292.64     80.44 o 
 -14   3  11       34.35      160.96     62.82 o 
 -13   3  11       42.28       36.88     33.23 o 
 -12   3  11      411.22      360.76     76.54 o 
 -11   3  11     1453.76     1407.54    144.13 o 
 -10   3  11     4932.07     5614.12    627.33 o 
  -9   3  11     2406.46     2676.91    180.25 o 
  -8   3  11     2918.75     3342.22    207.97 o 
  -7   3  11       29.13       16.43     25.72 o 
  -6   3  11       53.93       88.00     36.16 o 
  -5   3  11      324.05      334.67     98.67 o 
  -4   3  11     1821.93     1624.72    234.12 o 
  -3   3  11      460.51      557.38    116.04 o 
  -2   3  11        4.83       27.69     23.88 o 
  -1   3  11     2017.98     2363.24    219.38 o 
   0   3  11     3483.82     3687.94    276.13 o 
   1   3  11      258.22      208.78     78.90 o 
   2   3  11     2394.95     2470.35    338.26 o 
   3   3  11     2240.36     2562.26    339.65 o 
   4   3  11     1758.63     1880.53    294.35 o 
   5   3  11      309.43      157.66     90.35 o 
   6   3  11      441.04      294.67     97.35 o 
   7   3  11       87.90       24.18     92.91 o 
   8   3  11       32.48       78.56     61.59 o 
   9   3  11      184.49      129.91     76.57 o 
  10   3  11       50.45       62.60     50.43 o 
  11   3  11       63.22       77.34     97.39 o 
  12   3  11        4.50       39.29     82.59 o 
  13   3  11      396.46      370.03    160.66 o 
  14   3  11      663.31      577.16    185.10 o 
  15   3  11      228.00      337.45    149.37 o 
  16   3  11      117.95      267.65    180.82 o 
  17   3  11        3.02       71.00     68.26 o 
  18   3  11        7.54     -269.22    200.21 o 
 -27   4  11      154.15      416.84    259.74 o 
 -26   4  11      345.73      611.01    261.30 o 
 -25   4  11        0.13     -217.19    167.01 o 
 -24   4  11      101.37       26.80    128.32 o 
 -23   4  11        1.61       12.21     36.83 o 
 -22   4  11       63.63       69.98    114.13 o 
 -21   4  11       97.95       60.26     69.97 o 
 -20   4  11     1067.84      873.47    204.98 o 
 -19   4  11      168.70      135.83     57.66 o 
 -18   4  11      507.95      484.15    101.69 o 
 -17   4  11       31.74       31.79     53.34 o 
 -16   4  11      924.33      971.97    118.23 o 
 -15   4  11       16.45      -19.11     47.10 o 
 -14   4  11      136.47      123.93     48.50 o 
 -13   4  11       90.50       99.37     41.44 o 
 -12   4  11     1361.64     1510.19    149.69 o 
 -11   4  11       54.61       42.44     34.55 o 
 -10   4  11     1234.42     1223.95    116.47 o 
  -9   4  11      257.86      331.68     56.55 o 
  -8   4  11     3443.39     3992.28    289.13 o 
  -7   4  11      787.25      778.08     87.49 o 
  -6   4  11     1475.26     1515.69    204.70 o 
  -5   4  11      217.20      123.61     58.37 o 
  -4   4  11        0.37       -8.47     39.23 o 
  -3   4  11      114.42       79.89     58.11 o 
  -2   4  11     2544.25     2485.76    252.49 o 
  -1   4  11       17.67        6.74     36.94 o 
   0   4  11     3020.45     2805.15    241.64 o 
   1   4  11      539.49      569.76    120.28 o 
   2   4  11       23.40      113.57     52.35 o 
   3   4  11      456.85      652.11    183.72 o 
   4   4  11     1786.25     1788.09    292.66 o 
   5   4  11      335.67      342.30     84.99 o 
   6   4  11     2908.11     2869.31    292.21 o 
   7   4  11      477.35      486.55    162.98 o 
   8   4  11     2678.17     2687.17    445.36 o 
   9   4  11      228.62      210.79    109.16 o 
  10   4  11       98.90      -38.50    172.62 o 
  11   4  11        3.87     -159.31    106.21 o 
  12   4  11     1095.68     1439.75    290.28 o 
  13   4  11        9.56      -83.60     70.95 o 
  14   4  11        5.26       -5.01     31.09 o 
  15   4  11       13.75      -93.07     81.34 o 
  16   4  11       81.55      299.32    276.81 o 
  17   4  11       49.55      -82.44     88.51 o 
  18   4  11       24.55     -226.04    184.68 o 
 -27   5  11        2.99     -156.28    151.25 o 
 -26   5  11       14.84      -38.19    119.94 o 
 -25   5  11       81.23      389.19    222.59 o 
 -24   5  11      119.07       65.29    130.84 o 
 -23   5  11       99.71      176.53    185.38 o 
 -22   5  11      242.39      352.62    191.34 o 
 -21   5  11       98.26      227.75    168.70 o 
 -20   5  11       22.51      -72.67    155.74 o 
 -19   5  11       21.03      -65.49    153.94 o 
 -18   5  11       18.20       -3.18     35.52 o 
 -17   5  11      622.59      729.36    117.75 o 
 -16   5  11      232.86      229.29     88.84 o 
 -15   5  11      113.45      120.43     43.08 o 
 -14   5  11      987.70      970.96    169.60 o 
 -13   5  11      149.97       66.73     25.76 o 
 -12   5  11       24.68       42.61     44.89 o 
 -11   5  11     3278.44     3112.76    359.81 o 
 -10   5  11      523.16      579.18    108.99 o 
  -9   5  11      375.80      411.59     91.75 o 
  -8   5  11     1059.17     1212.41    161.68 o 
  -7   5  11       55.16      108.15     55.04 o 
  -6   5  11      978.91      906.15    133.40 o 
  -5   5  11      207.58      145.37     28.45 o 
  -4   5  11      400.20      513.68     81.11 o 
  -3   5  11     7920.51     8427.14    355.67 o 
  -2   5  11        0.03       13.76     27.51 o 
  -1   5  11        0.06      -20.60     66.28 o 
   0   5  11     2520.00     2482.69    233.53 o 
   1   5  11      237.35      229.46     76.58 o 
   2   5  11       14.01        8.03     19.33 o 
   3   5  11     2315.74     2579.79    413.02 o 
   4   5  11      242.29      412.48    187.27 o 
   5   5  11      714.44      627.29    130.58 o 
   6   5  11       29.87      -19.12     39.19 o 
   7   5  11       78.18       73.44     65.37 o 
   8   5  11      347.79      138.14    199.24 o 
   9   5  11      422.87      166.47    326.56 o 
  10   5  11       47.75       68.24     37.98 o 
  11   5  11      212.80      137.31    210.15 o 
  12   5  11       64.93      -18.99     50.29 o 
  13   5  11       11.30       44.69    128.64 o 
  14   5  11       11.72      -35.28     51.43 o 
  15   5  11       58.59       -2.29    131.18 o 
  16   5  11       11.31       21.70    213.46 o 
  17   5  11       17.46      451.35    241.71 o 
 -26   6  11      446.02      580.42    287.64 o 
 -25   6  11       83.13       77.60    179.05 o 
 -24   6  11        1.11     -303.42    203.52 o 
 -23   6  11       60.46        2.89     36.29 o 
 -22   6  11     1538.75     1857.11    492.68 o 
 -21   6  11      168.64      200.60    146.53 o 
 -20   6  11       63.62      -10.17    109.14 o 
 -19   6  11      444.85      508.64    264.28 o 
 -18   6  11      181.15      297.82    169.00 o 
 -17   6  11     2011.98     2250.05    518.99 o 
 -16   6  11        8.87       28.99    214.14 o 
 -15   6  11      141.29      267.23    163.91 o 
 -14   6  11       46.40        8.99     46.97 o 
 -13   6  11     1919.90     2063.56    238.04 o 
 -12   6  11        5.65       76.30     62.29 o 
 -11   6  11      707.99      821.65    160.65 o 
 -10   6  11      138.60      102.03     24.93 o 
  -9   6  11       62.59       31.28     39.86 o 
  -8   6  11        0.58       41.06     44.50 o 
  -7   6  11     1212.16     1309.53    173.47 o 
  -6   6  11        0.12      -25.11     35.32 o 
  -5   6  11      809.92      944.07    171.93 o 
  -4   6  11      465.10      419.79     66.12 o 
  -3   6  11     1107.71     1032.16    116.27 o 
  -2   6  11      646.70      636.63     97.51 o 
  -1   6  11      126.81      100.90     84.82 o 
   0   6  11      493.71      286.39    114.12 o 
   1   6  11      231.40      196.59    117.26 o 
   2   6  11      821.45      207.94    639.80 o 
   3   6  11     5771.17     5540.37    704.15 o 
   4   6  11      336.14      256.31    113.55 o 
   5   6  11     1231.83     1089.39    172.66 o 
   6   6  11       21.76       32.40     43.56 o 
   7   6  11       47.26      -34.72     50.53 o 
   8   6  11     1153.04     1260.47    263.45 o 
   9   6  11      902.66      926.43    228.88 o 
  10   6  11      604.51      494.71    172.63 o 
  11   6  11        1.20      -26.98     57.47 o 
  12   6  11        5.55      -15.39     42.04 o 
  13   6  11       18.01      137.69     83.79 o 
  14   6  11        1.55     -164.72    109.81 o 
  15   6  11        7.33       60.65     68.03 o 
  16   6  11       22.91       58.46     92.45 o 
 -25   7  11        1.82      -86.30    115.05 o 
 -24   7  11       34.32      179.31    156.21 o 
 -23   7  11       24.90      127.67    121.92 o 
 -22   7  11      100.10      266.31    194.28 o 
 -21   7  11      369.50      256.46    169.37 o 
 -20   7  11       78.25     -245.60    181.12 o 
 -19   7  11       27.54       -7.12     80.52 o 
 -18   7  11        1.63     -288.78    193.11 o 
 -17   7  11       50.75       46.75    121.36 o 
 -16   7  11       61.23      105.47    118.27 o 
 -15   7  11       16.40     -319.34    212.89 o 
 -14   7  11      875.01     1050.99    149.56 o 
 -13   7  11      179.83      167.76     64.81 o 
 -12   7  11       20.08       12.98     25.50 o 
 -11   7  11      622.47      408.85     81.03 o 
 -10   7  11      110.68      145.78     51.46 o 
  -9   7  11      162.03      133.95     34.96 o 
  -8   7  11      745.19      764.70    127.05 o 
  -7   7  11       46.67       86.53     79.95 o 
  -6   7  11      692.82      867.53    149.04 o 
  -5   7  11      428.80      390.90     99.64 o 
  -4   7  11        0.65       14.38     41.88 o 
  -3   7  11      188.82      146.34     40.94 o 
  -2   7  11     1510.58     1484.70    147.70 o 
  -1   7  11      353.57      264.21     78.13 o 
   0   7  11       74.40       88.53     35.29 o 
   1   7  11       65.65       56.92     29.49 o 
   2   7  11      302.96      207.68     76.17 o 
   3   7  11      634.57      582.04    145.03 o 
   4   7  11       81.16      137.11    127.48 o 
   5   7  11     1798.40     1814.56    292.93 o 
   6   7  11     3439.14     4450.11    457.25 o 
   7   7  11      596.74      644.90    179.05 o 
   8   7  11      164.36       12.73    201.80 o 
   9   7  11       72.42      118.75    100.00 o 
  10   7  11      818.98      773.14    215.67 o 
  11   7  11      199.96      192.75     70.40 o 
  12   7  11      252.81      199.40    186.57 o 
  13   7  11       29.33      128.27     88.40 o 
  14   7  11      110.12       44.50    126.34 o 
  15   7  11       21.39      187.64    154.90 o 
  16   7  11       25.18       25.20     63.81 o 
 -23   8  11        4.81      312.68    213.92 o 
 -22   8  11      237.09      264.50    219.49 o 
 -21   8  11       97.08      -23.40     99.86 o 
 -20   8  11      912.91      771.89    328.12 o 
 -19   8  11      188.72      374.36    223.02 o 
 -18   8  11       47.46       40.77     99.09 o 
 -17   8  11        5.08      -36.14    155.58 o 
 -16   8  11      122.42      236.03    196.81 o 
 -15   8  11        4.49       15.20    103.24 o 
 -14   8  11     1227.34      650.25    270.10 o 
 -13   8  11      690.04     1279.37    403.19 o 
 -12   8  11     1772.61     1763.64    348.64 o 
 -11   8  11     1134.53     1103.41    135.88 o 
 -10   8  11      933.84      799.06    125.23 o 
  -9   8  11      139.07      138.08     60.72 o 
  -8   8  11        5.80       10.52     45.56 o 
  -7   8  11      218.16      211.13     73.52 o 
  -6   8  11     2962.62     3054.10    274.14 o 
  -5   8  11       15.12       84.98     69.19 o 
  -4   8  11       41.63       37.45     40.00 o 
  -3   8  11      917.38     1255.09    211.10 o 
  -2   8  11        3.76       20.08     38.20 o 
  -1   8  11     1339.33     1250.06    164.87 o 
   0   8  11      456.57      379.92    117.48 o 
   1   8  11      223.80      226.70     70.16 o 
   2   8  11      409.10      196.35     84.41 o 
   3   8  11      285.13      235.79    136.89 o 
   4   8  11      310.62      284.12    141.47 o 
   5   8  11      391.18      237.53     95.14 o 
   6   8  11     1875.15     1240.14    354.15 o 
   7   8  11       14.40     -113.00    109.86 o 
   8   8  11     1144.06     1502.17    419.23 o 
   9   8  11      170.24      226.27    137.30 o 
  10   8  11        5.97       56.68     46.00 o 
  11   8  11      594.51      717.43    313.69 o 
  12   8  11       37.11       61.99     35.25 o 
  13   8  11        0.08     -187.94    125.30 o 
  14   8  11        1.53       35.92     72.66 o 
 -22   9  11        5.78       33.46     98.20 o 
 -21   9  11       24.23     -155.22    154.98 o 
 -20   9  11       38.13      113.30    154.66 o 
 -19   9  11        8.95      -32.94     41.65 o 
 -18   9  11       58.49       39.44     66.25 o 
 -17   9  11        0.95     -102.48    123.19 o 
 -16   9  11      118.89      197.13    183.43 o 
 -15   9  11       19.85      237.44    191.07 o 
 -14   9  11      631.37      388.46    276.09 o 
 -13   9  11      116.75      -29.63     57.32 o 
 -12   9  11       28.63       91.10    155.31 o 
 -11   9  11       43.35       70.29     66.00 o 
 -10   9  11      371.09      416.44    133.29 o 
  -9   9  11      250.76      231.14     86.32 o 
  -8   9  11      469.55      465.46    150.21 o 
  -7   9  11     2780.77     3135.30    362.61 o 
  -6   9  11     1277.53     1003.85    207.15 o 
  -5   9  11      132.06       76.02     34.88 o 
  -4   9  11      131.91      193.34     93.78 o 
  -3   9  11       83.41       65.97    100.55 o 
  -2   9  11      151.21       43.24     87.05 o 
  -1   9  11     2011.42     2382.22    447.78 o 
   0   9  11       86.52      180.73    125.05 o 
   1   9  11       46.48      -19.99     45.71 o 
   2   9  11       56.29      106.86     89.25 o 
   3   9  11     2694.96     2571.47    501.48 o 
   4   9  11       14.63       -8.60     70.98 o 
   5   9  11       85.12        4.19     40.40 o 
   6   9  11      132.88     -211.53    156.30 o 
   7   9  11     2877.56     3306.76    626.87 o 
   8   9  11        0.05      -20.58     42.17 o 
   9   9  11      320.93      155.72    170.18 o 
  10   9  11        7.70       48.78     78.01 o 
  11   9  11      642.31      994.18    378.03 o 
  12   9  11       49.14      123.83    126.56 o 
 -20  10  11      130.88       64.40    161.84 o 
 -19  10  11       26.86      279.83    176.59 o 
 -18  10  11        7.20     -232.62    190.07 o 
 -17  10  11       37.30     -148.58    166.54 o 
 -16  10  11     1189.68     1230.73    418.74 o 
 -15  10  11      350.26      642.92    317.94 o 
 -14  10  11       36.97     -147.09    163.99 o 
 -13  10  11        2.16      139.27    159.02 o 
 -12  10  11      271.43      292.15    183.10 o 
 -11  10  11       46.15      -22.28    111.14 o 
 -10  10  11      573.52      881.95    175.23 o 
  -9  10  11       51.37       45.14    112.97 o 
  -8  10  11      250.28      291.80    158.08 o 
  -7  10  11      335.27      487.03    154.52 o 
  -6  10  11      712.51      832.07    196.12 o 
  -5  10  11      580.35      759.52    198.60 o 
  -4  10  11      881.26     1183.47    244.75 o 
  -3  10  11      454.33      453.21    167.97 o 
  -2  10  11       38.66      -46.21     30.81 o 
  -1  10  11     2569.68     2592.85    473.29 o 
   0  10  11       74.98      245.13    149.18 o 
   1  10  11        4.09       -8.39     91.32 o 
   2  10  11        4.98      -99.60    101.81 o 
   3  10  11        5.12      -97.31    121.93 o 
   4  10  11      350.48      411.23    203.58 o 
   5  10  11      548.81      692.89    294.14 o 
   6  10  11      260.68       51.41     82.23 o 
   7  10  11      212.88      121.40    129.12 o 
   8  10  11       32.62      104.65    118.93 o 
   9  10  11      564.12      772.07    335.20 o 
  10  10  11        5.92      399.36    237.89 o 
  11  10  11       73.95      344.84    227.13 o 
 -18  11  11      174.74      497.98    263.09 o 
 -17  11  11        1.55     -209.09    182.46 o 
 -16  11  11        0.32      112.10    141.26 o 
 -15  11  11        2.74       45.33    140.71 o 
 -14  11  11        7.23      256.44    207.39 o 
 -13  11  11        9.71      191.53    177.43 o 
 -12  11  11       75.71      118.92    173.87 o 
 -11  11  11      143.80      157.92    116.17 o 
 -10  11  11      317.18      262.83    214.44 o 
  -9  11  11        1.27       81.44    182.64 o 
  -8  11  11      345.43      447.65    254.01 o 
  -7  11  11      138.70       62.56     75.89 o 
  -6  11  11      728.73      897.42    208.27 o 
  -5  11  11       23.73      140.16     93.98 o 
  -4  11  11      138.02       88.64    104.49 o 
  -3  11  11      143.67        8.84     42.66 o 
  -2  11  11        4.86       25.22     71.76 o 
  -1  11  11      336.23      395.96    132.96 o 
   0  11  11       17.12     -117.92    107.58 o 
   1  11  11        6.55      -91.85     97.90 o 
   2  11  11       32.27       71.39     79.68 o 
   3  11  11       56.26     -282.30    188.20 o 
   4  11  11      411.39      337.92    163.82 o 
   5  11  11        1.88      327.88    206.33 o 
   6  11  11     1053.73     1323.71    405.86 o 
   7  11  11      178.78      219.58    198.14 o 
   8  11  11      114.95      471.47    254.42 o 
   9  11  11       92.95      111.88    129.18 o 
  10  11  11      374.68      666.43    307.77 o 
 -16  12  11      393.34      320.14    253.47 o 
 -15  12  11      294.67      420.12    252.23 o 
 -14  12  11        7.37      311.02    237.66 o 
 -13  12  11       62.37       20.89    108.02 o 
 -12  12  11      286.75      540.91    313.29 o 
 -11  12  11       18.02      243.05    216.72 o 
 -10  12  11      188.76      233.35    120.51 o 
  -9  12  11      267.61      444.17    275.76 o 
  -8  12  11       16.07       -8.82    149.73 o 
  -7  12  11        0.08      -94.52    127.02 o 
  -6  12  11       58.71      105.80    165.63 o 
  -5  12  11        8.54       52.51     59.53 o 
  -4  12  11       31.85      108.32     71.40 o 
  -3  12  11       22.85      -41.99    266.43 o 
  -2  12  11      369.10      372.59    151.56 o 
  -1  12  11      130.97       38.78    418.26 o 
   0  12  11       54.20      -20.54     54.13 o 
   1  12  11       11.36       37.36     65.91 o 
   2  12  11       73.63       88.22    101.95 o 
   3  12  11       93.68      109.05    142.95 o 
   4  12  11        4.02      253.47    150.64 o 
   5  12  11      392.77      464.48    223.34 o 
   6  12  11      785.00      711.21    308.05 o 
   7  12  11      168.99      429.47    243.17 o 
   8  12  11      298.81      232.11    158.97 o 
 -13  13  11        0.34      377.34    274.84 o 
 -12  13  11      149.77      289.34    220.33 o 
 -11  13  11      832.11      962.07    398.65 o 
 -10  13  11       96.83      375.79    242.17 o 
  -9  13  11      549.12     1001.16    400.30 o 
  -8  13  11       12.38      136.88    131.31 o 
  -7  13  11      466.17      876.13    403.37 o 
  -6  13  11      168.57      519.91    319.08 o 
  -5  13  11      443.45      542.41    287.15 o 
  -4  13  11       65.19     -491.06    327.37 o 
  -3  13  11      153.55      715.83    364.86 o 
  -2  13  11       41.75      136.00    110.55 o 
  -1  13  11      356.29      257.14    275.66 o 
   0  13  11        0.30       -9.71     80.14 o 
   1  13  11       55.28       56.67    170.79 o 
   2  13  11       70.74      -42.08     83.37 o 
   3  13  11      810.81      995.18    351.90 o 
   4  13  11       22.67      180.48    152.73 o 
  -7  14  11        0.72      152.13    167.31 o 
  -6  14  11      297.87      452.85    250.99 o 
  -5  14  11       61.26      404.03    272.74 o 
  -4  14  11      242.19      428.77    280.47 o 
  -3  14  11       66.60      323.25    246.41 o 
  -2  14  11       26.00     -147.42    167.03 o 
  -1  14  11       12.38     -241.50    214.03 o 
 -28   0  12      841.80      793.93    301.89 o 
 -27   0  12      203.11      156.39    140.53 o 
 -26   0  12      249.87      184.12    143.55 o 
 -25   0  12      194.44      118.39    117.63 o 
 -24   0  12        9.21     -139.78    118.68 o 
 -23   0  12        7.85      -87.63     93.17 o 
 -22   0  12      278.33      244.07    113.73 o 
 -21   0  12      302.81      417.24    192.97 o 
 -20   0  12     1009.27     1201.12    313.15 o 
 -19   0  12       81.57       12.46     24.79 o 
 -18   0  12     1442.13     1467.02    250.44 o 
 -17   0  12      194.00       91.52    109.25 o 
 -16   0  12       68.96       -1.05     56.42 o 
 -15   0  12     2141.41     2063.17    496.28 o 
 -14   0  12     2374.48     2710.62    334.23 o 
 -13   0  12      458.38      363.09    118.37 o 
 -12   0  12      460.39     1449.58    322.52 o 
 -11   0  12      882.40     1200.07    218.15 o 
 -10   0  12     7036.53     8890.58   1219.52 o 
  -9   0  12     5074.60     6925.44    509.99 o 
  -8   0  12    17565.81    24406.04    968.92 o 
  -7   0  12     1915.20     2281.07    245.03 o 
  -6   0  12     2885.94     4496.19    480.22 o 
  -5   0  12     3657.04     4016.79    409.75 o 
  -4   0  12     3081.91     3747.60    398.82 o 
  -3   0  12      141.61      213.35     82.18 o 
  -2   0  12     3587.80     3507.45    391.68 o 
  -1   0  12      800.49     1227.74    230.98 o 
   0   0  12     1432.54     2030.45    429.47 o 
   1   0  12       11.12      136.01    138.67 o 
   2   0  12      840.00     1241.52    335.40 o 
   3   0  12      116.67      -10.78    121.87 o 
   4   0  12     2771.91     2540.19    496.96 o 
   5   0  12       28.82       29.94    153.11 o 
   6   0  12     3085.71     3709.74    632.11 o 
   7   0  12        2.94       86.14     86.38 o 
   8   0  12     9552.08    10175.82   1074.65 o 
   9   0  12       98.45       18.33     88.97 o 
  10   0  12     6068.69     7788.91    974.20 o 
  11   0  12     1090.95      922.59    331.89 o 
  12   0  12     3287.00     4082.42    735.86 o 
  13   0  12        1.68      187.53    171.48 o 
  14   0  12     1445.20     1738.40    475.85 o 
  15   0  12        0.64      118.43     83.62 o 
  16   0  12      317.10      446.23    270.21 o 
  17   0  12       31.50      171.65    114.38 o 
 -28   1  12      676.54      785.72    294.46 o 
 -27   1  12      615.55      437.29    153.75 o 
 -26   1  12      449.92      451.90    160.89 o 
 -25   1  12      401.77      556.66    173.32 o 
 -24   1  12        0.01      -17.53    157.26 o 
 -23   1  12       82.54       29.27     50.68 o 
 -22   1  12       71.16       31.35     86.13 o 
 -21   1  12       28.20       36.74     44.25 o 
 -20   1  12      601.38      848.30    151.66 o 
 -19   1  12       23.44       45.99     48.14 o 
 -18   1  12      355.19      208.31     70.43 o 
 -17   1  12        0.00      -16.21     29.03 o 
 -16   1  12       70.30       58.50     66.20 o 
 -15   1  12     1434.94     1579.69    180.42 o 
 -14   1  12        0.24       10.41     31.17 o 
 -13   1  12       41.05       64.90     30.39 o 
 -12   1  12      217.60      233.89     70.83 o 
 -11   1  12      606.04      807.35    123.86 o 
 -10   1  12      337.59      359.97     71.31 o 
  -9   1  12     6019.50     8657.36    425.67 o 
  -8   1  12      549.69      502.36     85.75 o 
  -7   1  12     2254.71     2865.34    208.51 o 
  -6   1  12      760.24      936.83    139.22 o 
  -5   1  12     3069.44     3964.14    285.97 o 
  -4   1  12     2285.39     2797.46    239.91 o 
  -3   1  12       23.20       26.69     37.02 o 
  -2   1  12     2681.86     3069.27    254.45 o 
  -1   1  12     4689.44     4848.86    324.77 o 
   0   1  12      283.39      316.96    117.87 o 
   1   1  12       24.04        8.77     77.34 o 
   2   1  12      157.67       80.36     26.81 o 
   3   1  12        0.03       13.26     43.70 o 
   4   1  12      304.40      504.53    157.81 o 
   5   1  12      779.15      760.67    198.91 o 
   6   1  12     1490.76     1353.98    266.33 o 
   7   1  12      171.07       71.04     85.12 o 
   8   1  12     2048.83     1983.00    335.49 o 
   9   1  12        0.37       30.48     68.90 o 
  10   1  12      551.19      650.50    197.46 o 
  11   1  12      514.88      631.39    197.01 o 
  12   1  12       78.56       89.93     76.92 o 
  13   1  12      422.91      603.39    205.10 o 
  14   1  12       28.45     -126.39     94.37 o 
  15   1  12       90.62      158.49    153.07 o 
  16   1  12       32.67       90.54     77.48 o 
  17   1  12      404.43      760.26    243.87 o 
 -28   2  12       20.82       79.49    104.05 o 
 -27   2  12      329.06      745.32    331.68 o 
 -26   2  12       23.74       97.37     92.60 o 
 -25   2  12      343.54      412.99    150.73 o 
 -24   2  12       44.66       21.22     97.78 o 
 -23   2  12      131.95      220.65    101.66 o 
 -22   2  12      166.95      150.97     69.70 o 
 -21   2  12       18.54      -32.66     49.48 o 
 -20   2  12        4.97      111.46     54.23 o 
 -19   2  12        0.70       -0.15     42.94 o 
 -18   2  12      153.66      108.86     32.21 o 
 -17   2  12       10.63      -25.31     16.87 o 
 -16   2  12     1348.70     1521.18    191.16 o 
 -15   2  12     3113.74     2848.50    263.91 o 
 -14   2  12      837.84      934.75    144.88 o 
 -13   2  12     2017.45     2300.16    227.23 o 
 -12   2  12      280.88      302.73     74.72 o 
 -11   2  12       24.99       96.42     47.82 o 
 -10   2  12      152.71      255.91     69.65 o 
  -9   2  12      124.81      108.20     38.09 o 
  -8   2  12      379.64      443.48     80.16 o 
  -7   2  12     1687.88     1973.36    193.61 o 
  -6   2  12      663.90      909.45    193.97 o 
  -5   2  12       92.90      304.63     80.08 o 
  -4   2  12       77.65       -2.06     46.41 o 
  -3   2  12        5.95       22.65     38.13 o 
  -2   2  12       30.35      -38.91     26.46 o 
  -1   2  12     3840.14     4117.44    345.50 o 
   0   2  12       34.99       17.55     48.61 o 
   1   2  12      884.77      738.55    187.41 o 
   2   2  12       53.32       41.57     85.12 o 
   3   2  12       81.79       38.91    147.50 o 
   4   2  12      157.68       86.01     53.34 o 
   5   2  12     3536.34     3982.70    458.94 o 
   6   2  12      144.55       21.86     56.89 o 
   7   2  12      739.68      827.98    223.28 o 
   8   2  12        1.92      181.09    111.72 o 
   9   2  12      266.07      207.15    102.10 o 
  10   2  12       20.21     -146.54     97.69 o 
  11   2  12      821.55     1097.19    270.60 o 
  12   2  12      144.32      172.46    107.39 o 
  13   2  12        0.56       26.90    115.74 o 
  14   2  12       14.53      -63.16     70.87 o 
  15   2  12      100.12       96.28     77.72 o 
  16   2  12       41.59      194.73    232.60 o 
  17   2  12      369.91      536.01    191.33 o 
 -28   3  12      373.85      276.03    194.16 o 
 -27   3  12      928.10     1010.53    368.59 o 
 -26   3  12      231.85      467.91    223.90 o 
 -25   3  12      118.29       47.02     59.87 o 
 -24   3  12        4.16      381.19    237.86 o 
 -23   3  12      206.99      303.03    129.25 o 
 -22   3  12      248.11      100.12     50.58 o 
 -21   3  12        9.86      215.95     97.33 o 
 -20   3  12      119.49      243.24     66.52 o 
 -19   3  12      232.89      240.29     67.72 o 
 -18   3  12       45.10       42.95     44.47 o 
 -17   3  12        1.13       25.27     42.01 o 
 -16   3  12     1060.92     1009.76    150.35 o 
 -15   3  12      242.11      349.36     81.17 o 
 -14   3  12     1991.58     2123.41    208.26 o 
 -13   3  12     1161.05     1183.53    154.83 o 
 -12   3  12      234.15      256.74     65.89 o 
 -11   3  12     4545.19     4805.51    309.29 o 
 -10   3  12      505.96      494.70     93.27 o 
  -9   3  12      724.16      839.61    113.15 o 
  -8   3  12     2960.13     3004.10    219.62 o 
  -7   3  12      255.73      248.53     71.22 o 
  -6   3  12     3895.65     4334.29    396.86 o 
  -5   3  12      107.76       68.45     34.25 o 
  -4   3  12     1636.90     1642.06    245.91 o 
  -3   3  12     1301.44     1376.45    196.18 o 
  -2   3  12     1468.13     1599.41    208.68 o 
  -1   3  12      520.85      499.70    120.97 o 
   0   3  12      549.28      597.35    169.74 o 
   1   3  12      444.57      463.37    235.24 o 
   2   3  12      705.67      685.39    185.76 o 
   3   3  12     1214.70      913.34    215.74 o 
   4   3  12      529.39      384.71    155.75 o 
   5   3  12      307.63      185.04    111.08 o 
   6   3  12     1178.76     1012.53    384.96 o 
   7   3  12      693.83      739.36    183.09 o 
   8   3  12     1005.61      974.96    233.23 o 
   9   3  12        7.17       -6.30     54.82 o 
  10   3  12        1.98      -34.79     97.76 o 
  11   3  12      672.56      607.27    200.69 o 
  12   3  12        5.98      -76.98     98.89 o 
  13   3  12      384.62      299.84    138.38 o 
  14   3  12       41.89      140.17    100.10 o 
  15   3  12       23.96       -6.30    144.23 o 
  16   3  12      135.65      102.50     93.57 o 
  17   3  12        0.28     -286.81    211.37 o 
 -27   4  12       43.57     -290.18    200.71 o 
 -26   4  12      473.94      600.10    291.62 o 
 -25   4  12      117.24      188.17    155.14 o 
 -24   4  12     1604.79     1782.04    468.28 o 
 -23   4  12       21.00      -88.27    105.12 o 
 -22   4  12     1127.27     1341.81    393.70 o 
 -21   4  12      536.83      659.24    284.18 o 
 -20   4  12       58.41      111.57     60.94 o 
 -19   4  12      428.59      246.37     78.27 o 
 -18   4  12     1640.60     1803.02    170.86 o 
 -17   4  12       45.31       67.91     34.95 o 
 -16   4  12       44.92       25.06     27.89 o 
 -15   4  12      416.57      497.12     95.21 o 
 -14   4  12      621.14      533.09     98.20 o 
 -13   4  12     1228.02     1248.89    144.68 o 
 -12   4  12        1.02        6.24     45.54 o 
 -11   4  12     1094.45     1341.09    145.35 o 
 -10   4  12      567.41      616.87     88.93 o 
  -9   4  12       16.38       76.10     40.52 o 
  -8   4  12      498.62      538.52     87.52 o 
  -7   4  12       22.27       24.53     29.69 o 
  -6   4  12      252.67      186.45     53.74 o 
  -5   4  12     1499.68     1570.55    240.11 o 
  -4   4  12       24.68       94.70     72.87 o 
  -3   4  12      378.56      384.74    122.30 o 
  -2   4  12     3189.29     3226.84    353.88 o 
  -1   4  12      680.68      745.74    188.07 o 
   0   4  12     8234.10     8210.04    626.19 o 
   1   4  12        8.29      -20.45    102.43 o 
   2   4  12      156.24       86.21     64.61 o 
   3   4  12      235.65      205.54    103.39 o 
   4   4  12      925.60     1055.59    175.22 o 
   5   4  12      763.86      835.94    159.89 o 
   6   4  12      103.35       17.38     24.11 o 
   7   4  12        0.76       37.40     77.80 o 
   8   4  12     3603.87     3763.02    468.66 o 
   9   4  12      104.52      156.40    100.79 o 
  10   4  12      186.79      400.61    150.02 o 
  11   4  12        2.77        6.11     48.48 o 
  12   4  12       49.11       57.40     69.93 o 
  13   4  12       16.41      -45.50    143.53 o 
  14   4  12       83.95      195.95    160.44 o 
  15   4  12        0.82      -13.98    208.78 o 
  16   4  12      573.40      748.04    333.44 o 
 -26   5  12       54.59      181.46    211.25 o 
 -25   5  12        1.41     -107.02    121.60 o 
 -24   5  12      459.19      523.38    246.40 o 
 -23   5  12      453.95      580.30    308.67 o 
 -22   5  12       97.19      -52.08     84.51 o 
 -21   5  12       54.99     -111.68    147.78 o 
 -20   5  12      357.67      -39.49     81.57 o 
 -19   5  12       41.38     -194.32    183.54 o 
 -18   5  12      111.97      239.43    169.77 o 
 -17   5  12       47.58      192.97     96.87 o 
 -16   5  12      440.10      371.13    108.52 o 
 -15   5  12     1186.31     1417.24    214.85 o 
 -14   5  12     1107.81      919.58    180.19 o 
 -13   5  12     1725.84     2087.97    271.84 o 
 -12   5  12      856.73      790.77     93.50 o 
 -11   5  12     1439.16     1831.27    132.45 o 
 -10   5  12      233.99      265.71     42.51 o 
  -9   5  12     2000.90     2042.19    153.90 o 
  -8   5  12        6.49        2.70      9.98 o 
  -7   5  12      415.01      362.64     59.82 o 
  -6   5  12       62.20       97.64     54.56 o 
  -5   5  12     4494.73     4989.14    421.78 o 
  -4   5  12     1481.10     1590.01    245.04 o 
  -3   5  12      369.12      496.50     85.46 o 
  -2   5  12      515.37      459.04     85.80 o 
  -1   5  12     1718.42     1953.71    234.40 o 
   0   5  12        6.75        2.08     21.80 o 
   1   5  12      398.57       62.50    122.79 o 
   2   5  12      724.82      712.84    189.28 o 
   3   5  12     1844.99     1748.49    302.78 o 
   4   5  12        0.01       12.87     53.06 o 
   5   5  12      864.38      802.34    165.13 o 
   6   5  12       31.93     -106.93     73.75 o 
   7   5  12       76.22      146.01     89.36 o 
   8   5  12       60.73      -64.45     65.90 o 
   9   5  12      472.47      452.63    167.48 o 
  10   5  12       21.76      -54.32     82.03 o 
  11   5  12      633.22      900.47    249.03 o 
  12   5  12       36.09      -44.26    162.04 o 
  13   5  12       22.03     -139.61     99.22 o 
  14   5  12      227.97       96.01    116.81 o 
  15   5  12       57.33     -196.62    131.08 o 
  16   5  12        0.18     -287.63    207.06 o 
 -25   6  12     1520.15     1612.44    483.19 o 
 -24   6  12      358.63      314.92    194.25 o 
 -23   6  12      816.22     1210.59    399.13 o 
 -22   6  12       91.72      260.08    237.15 o 
 -21   6  12       31.24      133.21    116.76 o 
 -20   6  12        7.83      -40.01     77.66 o 
 -19   6  12      384.96      202.44    134.77 o 
 -18   6  12      618.47      939.95    352.76 o 
 -17   6  12      207.62      124.39     70.18 o 
 -16   6  12       50.93     -100.93    174.95 o 
 -15   6  12      276.84      273.44     89.49 o 
 -14   6  12       57.79        1.25     60.64 o 
 -13   6  12       13.38        9.78     55.15 o 
 -12   6  12     1230.81     1398.84    212.63 o 
 -11   6  12     1698.57     1537.69    182.99 o 
 -10   6  12      351.59      298.26     88.55 o 
  -9   6  12     1077.41     1203.81    177.02 o 
  -8   6  12      152.05       85.58     53.85 o 
  -7   6  12     1853.58     1837.03    214.91 o 
  -6   6  12       24.64       12.58     23.12 o 
  -5   6  12      150.86      207.04     33.36 o 
  -4   6  12     2609.88     2337.45    171.17 o 
  -3   6  12       85.36       36.38     32.71 o 
  -2   6  12        1.17       -6.79     37.15 o 
  -1   6  12     4623.35     5030.94    363.94 o 
   0   6  12     1284.30     1418.32    284.85 o 
   1   6  12    11970.86     8628.09   2329.97 o 
   2   6  12       89.46      172.34     80.11 o 
   3   6  12      522.43      529.75    240.19 o 
   4   6  12       12.98      -16.91     38.88 o 
   5   6  12     2580.64     2575.85    285.04 o 
   6   6  12      362.63      355.51    140.68 o 
   7   6  12     2850.27     3233.19    671.96 o 
   8   6  12      622.20      669.93    194.84 o 
   9   6  12     2004.39     2559.37    395.70 o 
  10   6  12        4.33       -2.18    103.90 o 
  11   6  12       52.43      202.34    124.53 o 
  12   6  12       63.55       55.77    176.16 o 
  13   6  12        2.80        4.99    100.44 o 
  14   6  12      118.47       20.95     82.79 o 
  15   6  12        4.42      144.61    147.31 o 
 -24   7  12        0.07       80.74     56.82 o 
 -23   7  12      921.12     1158.02    417.19 o 
 -22   7  12       73.03      315.21    228.96 o 
 -21   7  12        4.04      -53.10     74.80 o 
 -20   7  12      848.56      889.11    336.50 o 
 -19   7  12      252.95      259.99    197.12 o 
 -18   7  12      174.26      127.34     88.06 o 
 -17   7  12       90.13      115.32     67.64 o 
 -16   7  12        7.32      135.96    120.72 o 
 -15   7  12        8.59     -132.20    121.48 o 
 -14   7  12      543.09      444.49    222.61 o 
 -13   7  12      912.17      753.17    355.79 o 
 -12   7  12     1608.63     1742.28    231.70 o 
 -11   7  12      642.10      598.79    109.45 o 
 -10   7  12      297.79      387.76     89.60 o 
  -9   7  12       71.93       17.17     49.11 o 
  -8   7  12       86.69      120.34     68.53 o 
  -7   7  12     1082.18      958.21    160.81 o 
  -6   7  12     1459.20     1634.23    209.52 o 
  -5   7  12      253.16      331.34     99.22 o 
  -4   7  12     6387.08     7143.21    517.64 o 
  -3   7  12      935.53     1008.49    115.04 o 
  -2   7  12      132.45      185.16    108.32 o 
  -1   7  12       34.37       -2.00     31.25 o 
   0   7  12        8.65       84.30     45.56 o 
   1   7  12       83.30        8.39    102.83 o 
   2   7  12      462.59       46.27    221.91 o 
   3   7  12       70.37       75.71     29.24 o 
   4   7  12        7.67      -71.30     94.81 o 
   5   7  12      124.82      111.20     54.80 o 
   6   7  12      283.76      139.14    151.82 o 
   7   7  12      426.87      385.05    144.90 o 
   8   7  12      648.79      840.97    219.47 o 
   9   7  12       12.04      -22.93     90.06 o 
  10   7  12     1554.78     2055.09    365.23 o 
  11   7  12       20.56     -132.84    101.52 o 
  12   7  12      103.62      112.51    104.87 o 
  13   7  12        2.86      171.08    185.52 o 
  14   7  12      350.63      562.98    278.68 o 
 -23   8  12      955.93     1200.15    434.39 o 
 -22   8  12      369.19      839.02    354.12 o 
 -21   8  12       15.21       30.05     71.35 o 
 -20   8  12      998.90     1296.39    444.95 o 
 -19   8  12       37.31       39.81     79.39 o 
 -18   8  12       81.92     -215.44    175.73 o 
 -17   8  12      517.48      827.50    354.91 o 
 -16   8  12       57.56     -125.55    165.16 o 
 -15   8  12      213.14      320.99    224.69 o 
 -14   8  12       92.91      119.24    152.85 o 
 -13   8  12       26.71      138.02    152.96 o 
 -12   8  12      920.59      821.06    325.21 o 
 -11   8  12     1292.04     1428.61    170.42 o 
 -10   8  12      100.06      229.10     66.89 o 
  -9   8  12     1507.22     1395.02    180.18 o 
  -8   8  12       13.16       40.53     54.62 o 
  -7   8  12       72.69       33.82     49.22 o 
  -6   8  12      616.85      639.92    130.12 o 
  -5   8  12      725.40      781.72    150.02 o 
  -4   8  12        0.11       85.17     68.79 o 
  -3   8  12      944.51     1108.12    306.99 o 
  -2   8  12      243.65      173.65     49.24 o 
  -1   8  12       31.26       44.97     99.00 o 
   0   8  12        3.21      -39.17     47.12 o 
   1   8  12       53.52      -49.43     90.39 o 
   2   8  12        5.22      115.60     97.17 o 
   3   8  12      612.59      580.03    226.61 o 
   4   8  12     1251.35     1576.91    414.44 o 
   5   8  12      327.72      375.97    209.27 o 
   6   8  12     2161.72     2104.62    497.36 o 
   7   8  12      237.87      257.42    195.10 o 
   8   8  12       84.37       75.16    130.10 o 
   9   8  12      333.00      328.84    165.88 o 
  10   8  12      626.51      506.07    249.28 o 
  11   8  12       16.28       12.01    111.57 o 
  12   8  12      795.00      963.22    398.04 o 
  13   8  12       35.65     -117.80    129.33 o 
 -21   9  12      330.33       63.62    103.50 o 
 -20   9  12        0.67      137.07    156.96 o 
 -19   9  12      176.25      415.48    249.11 o 
 -18   9  12       64.62      124.39    109.48 o 
 -17   9  12        8.88       38.93     73.64 o 
 -16   9  12        2.86      -99.73    188.12 o 
 -15   9  12      844.88     1231.45    401.96 o 
 -14   9  12       22.72       12.91     90.07 o 
 -13   9  12       82.52      245.71    165.04 o 
 -12   9  12        0.57     -129.51    137.70 o 
 -11   9  12     3947.74     4392.22    409.78 o 
 -10   9  12        0.04      -35.55     83.18 o 
  -9   9  12     2100.92     2672.60    337.12 o 
  -8   9  12      468.00      449.44    170.28 o 
  -7   9  12     3140.53     3733.79    419.49 o 
  -6   9  12        0.06        7.26     54.46 o 
  -5   9  12      252.00      225.36    112.00 o 
  -4   9  12        2.87       30.38     47.18 o 
  -3   9  12     1274.86     1463.48    350.29 o 
  -2   9  12      162.56       53.45     55.24 o 
  -1   9  12      380.77     1011.49    307.40 o 
   0   9  12       31.41      199.07    164.77 o 
   1   9  12     1186.93     1078.05    325.12 o 
   2   9  12        4.35      -44.40     50.13 o 
   3   9  12      124.98     -159.34    131.65 o 
   4   9  12       56.73       -4.93     46.40 o 
   5   9  12      504.26      560.14    254.76 o 
   6   9  12       99.92     -193.86    155.09 o 
   7   9  12        4.33       41.51     76.48 o 
   8   9  12        0.33      -13.93     55.68 o 
   9   9  12      127.04      159.31    170.56 o 
  10   9  12       53.24      380.74    222.34 o 
  11   9  12      397.59      819.99    344.70 o 
 -19  10  12       22.02       33.46     94.95 o 
 -18  10  12        7.46       45.69     51.01 o 
 -17  10  12      118.01     -335.90    228.66 o 
 -16  10  12      317.53      618.68    348.95 o 
 -15  10  12     1609.83     2010.67    543.78 o 
 -14  10  12      868.89      721.89    323.05 o 
 -13  10  12      861.40      646.04    310.04 o 
 -12  10  12       12.22      200.67    134.97 o 
 -11  10  12       75.09       74.38    132.82 o 
 -10  10  12      315.22      273.48    167.17 o 
  -9  10  12      428.82      420.63    144.88 o 
  -8  10  12     2250.65     2906.28    376.22 o 
  -7  10  12     1757.17     2215.43    472.41 o 
  -6  10  12      263.45      411.44    175.70 o 
  -5  10  12      248.38      215.74    100.09 o 
  -4  10  12       94.17      -14.01     75.40 o 
  -3  10  12      108.93      320.57    133.21 o 
  -2  10  12       74.70      267.90    167.24 o 
  -1  10  12       36.00     -177.07    129.75 o 
   0  10  12      147.39      158.34    125.67 o 
   1  10  12       95.14      318.03    188.70 o 
   2  10  12      647.34      487.45    230.80 o 
   3  10  12      284.37      263.32    161.98 o 
   4  10  12      367.05      359.19    214.68 o 
   5  10  12      901.08      751.72    287.67 o 
   6  10  12       59.30     -295.75    197.17 o 
   7  10  12      476.55      337.88    212.21 o 
   8  10  12       67.74      234.53    128.25 o 
   9  10  12      265.74      312.35    228.64 o 
  10  10  12      285.81      609.70    277.47 o 
 -17  11  12      116.18       19.77    107.78 o 
 -16  11  12      308.11        6.17     49.26 o 
 -15  11  12        7.82      -30.43     75.69 o 
 -14  11  12     1011.37     1220.36    436.16 o 
 -13  11  12      588.30      591.13    298.13 o 
 -12  11  12      535.07     1150.32    426.07 o 
 -11  11  12       60.28      308.41    241.20 o 
 -10  11  12      735.90      881.82    335.26 o 
  -9  11  12      172.41      737.48    395.58 o 
  -8  11  12     2177.55     3201.90    731.28 o 
  -7  11  12       92.74      672.51    452.14 o 
  -6  11  12      346.26      478.39    154.61 o 
  -5  11  12        3.60       79.75     67.38 o 
  -4  11  12      735.67      256.57    245.04 o 
  -3  11  12      122.37      231.62    119.53 o 
  -2  11  12     2757.86     2967.81    428.39 o 
  -1  11  12      103.27       -7.54    358.37 o 
   0  11  12      372.35      622.36    250.63 o 
   1  11  12        0.19     -152.23    128.87 o 
   2  11  12      233.11       79.44     59.93 o 
   3  11  12        0.14      -75.99     95.31 o 
   4  11  12      122.51     -248.24    174.92 o 
   5  11  12      394.30      140.53    136.21 o 
   6  11  12      649.81     1312.17    417.56 o 
   7  11  12        2.03       42.53     81.73 o 
   8  11  12      270.65     -178.63    163.09 o 
 -14  12  12      717.66      978.33    415.29 o 
 -13  12  12     1484.50     2797.78    664.41 o 
 -12  12  12       19.27       91.73    128.70 o 
 -11  12  12        0.09       99.13     49.70 o 
 -10  12  12        9.38      -57.48    104.01 o 
  -9  12  12       74.47      726.71    369.86 o 
  -8  12  12      604.19      666.17    325.53 o 
  -7  12  12       39.45      -75.31    117.16 o 
  -6  12  12       56.96      610.57    299.62 o 
  -5  12  12       38.27     -371.04    251.93 o 
  -4  12  12        0.05       82.47     87.11 o 
  -3  12  12      274.53      380.82    149.28 o 
  -2  12  12        0.78       72.31     85.53 o 
  -1  12  12        6.02      -50.58    160.75 o 
   0  12  12       13.15      100.07    113.43 o 
   1  12  12       40.35      149.37    130.24 o 
   2  12  12      164.85     -171.56    143.01 o 
   3  12  12      120.77      211.03     48.89 o 
   4  12  12       19.39       18.55     54.79 o 
   5  12  12      749.28     1111.98    384.93 o 
   6  12  12      674.73      460.66    255.47 o 
 -10  13  12      236.20      251.44    213.21 o 
  -9  13  12     1247.15     1725.31    534.74 o 
  -8  13  12      105.54      388.04    262.01 o 
  -7  13  12      576.48     1178.86    441.77 o 
  -6  13  12       24.15      -31.10     85.44 o 
  -5  13  12        0.74       14.15    174.57 o 
  -4  13  12       26.78      245.86    232.09 o 
  -3  13  12      184.56      105.02    131.51 o 
  -2  13  12      214.23      266.32    251.64 o 
  -1  13  12     1541.97     2413.16    403.07 o 
   0  13  12       59.57       84.03    275.41 o 
   1  13  12      221.80      444.67    187.30 o 
   2  13  12       30.81      106.92    115.86 o 
 -28   1  13        0.09      -25.72    155.28 o 
 -27   1  13       11.91        9.40     68.93 o 
 -26   1  13       37.00       19.25    322.32 o 
 -25   1  13      283.88       73.67    336.66 o 
 -24   1  13       57.22      -18.66     64.13 o 
 -23   1  13      210.62      244.66     99.96 o 
 -22   1  13        1.71        2.73     61.46 o 
 -21   1  13       46.47       18.52    243.20 o 
 -20   1  13       14.89      138.71     85.26 o 
 -19   1  13      136.13       21.97     45.79 o 
 -18   1  13      109.53      134.24     79.03 o 
 -17   1  13      376.83      472.86    152.38 o 
 -16   1  13     2611.90     2436.84    256.01 o 
 -15   1  13      344.67      233.01    112.43 o 
 -14   1  13      254.35      320.76    100.02 o 
 -13   1  13       63.37      100.39     51.43 o 
 -12   1  13      405.63      676.71    132.18 o 
 -11   1  13     3084.86     4010.09    317.07 o 
 -10   1  13     2182.61     2753.46    237.70 o 
  -9   1  13      237.51      268.51     74.83 o 
  -8   1  13     1790.92     1724.45    169.28 o 
  -7   1  13     3331.38     4333.30    298.66 o 
  -6   1  13     2775.04     3383.43    316.19 o 
  -5   1  13      661.24      759.95    143.95 o 
  -4   1  13        1.70       -4.24     46.43 o 
  -3   1  13      402.53      503.61    159.35 o 
  -2   1  13     1448.24     1495.34    270.23 o 
  -1   1  13      107.52      110.23     68.05 o 
   0   1  13      336.07      251.42    125.83 o 
   1   1  13      640.72      616.44    171.76 o 
   2   1  13      290.07      132.63     97.76 o 
   3   1  13      439.74      450.01    153.74 o 
   4   1  13       37.80      -64.45     59.48 o 
   5   1  13      553.43     1003.58    333.44 o 
   6   1  13      534.02      807.50    201.44 o 
   7   1  13        0.17       19.05     70.99 o 
   8   1  13     1456.09     1822.90    332.89 o 
   9   1  13      585.25      631.63    192.34 o 
  10   1  13      539.71      678.73    217.27 o 
  11   1  13      287.49      157.13    165.86 o 
  12   1  13      572.61      757.74    241.83 o 
  13   1  13       76.74      198.99    128.86 o 
  14   1  13      131.20      299.06    169.73 o 
  15   1  13      364.63      774.68    255.68 o 
  16   1  13      173.36       95.66    160.26 o 
 -28   2  13        8.17      214.74    179.75 o 
 -27   2  13       73.65      -22.23     62.63 o 
 -26   2  13       94.05       60.94     35.43 o 
 -25   2  13      331.17      125.72    150.88 o 
 -24   2  13      138.35      101.69    185.33 o 
 -23   2  13      193.47      118.84     83.12 o 
 -22   2  13      309.72      283.38    121.57 o 
 -21   2  13     3074.06     3480.26    388.08 o 
 -20   2  13      119.96      118.91     45.31 o 
 -19   2  13      991.47      761.14    167.62 o 
 -18   2  13       27.50       50.28     42.73 o 
 -17   2  13       21.30       54.80     48.37 o 
 -16   2  13        1.43        2.21     52.17 o 
 -15   2  13      193.65      144.65     63.20 o 
 -14   2  13      220.88      289.40     83.03 o 
 -13   2  13        1.45       72.64     36.21 o 
 -12   2  13     1402.37     1672.00    197.16 o 
 -11   2  13        0.20       16.21     28.06 o 
 -10   2  13     1249.30     1407.72    188.63 o 
  -9   2  13     1701.36     1912.89    186.92 o 
  -8   2  13      731.16      482.85    171.98 o 
  -7   2  13     8291.08     9881.97    566.92 o 
  -6   2  13      418.60      621.67    156.14 o 
  -5   2  13       24.13      -56.76     70.62 o 
  -4   2  13      328.28      284.35     92.84 o 
  -3   2  13      104.05      -12.94     47.39 o 
  -2   2  13      418.62      473.61    167.16 o 
  -1   2  13      370.52      371.16    128.68 o 
   0   2  13       16.10      -36.54    156.73 o 
   1   2  13     1631.60     1548.41    281.38 o 
   2   2  13      247.96      441.38    147.13 o 
   3   2  13     1050.49      659.77    454.56 o 
   4   2  13        7.16      -94.68    105.02 o 
   5   2  13       22.64      111.22     70.50 o 
   6   2  13      320.15      445.84    164.77 o 
   7   2  13      925.17     1067.37    253.61 o 
   8   2  13       76.14      215.58    109.49 o 
   9   2  13       22.69       12.64     26.79 o 
  10   2  13      267.59      534.47    200.74 o 
  11   2  13      582.99      876.81    235.00 o 
  12   2  13       69.37      244.76    128.73 o 
  13   2  13      692.96      738.10    228.77 o 
  14   2  13       67.10       88.36    105.09 o 
  15   2  13      315.34      537.85    213.02 o 
  16   2  13       40.88      -14.14     53.03 o 
 -27   3  13      250.38      404.29    240.76 o 
 -26   3  13      137.15     -186.32    155.92 o 
 -25   3  13       54.08      169.77    171.23 o 
 -24   3  13       19.76      201.49    147.81 o 
 -23   3  13       89.08       60.12     58.94 o 
 -22   3  13        3.86       76.23     57.87 o 
 -21   3  13       12.90       52.08     36.68 o 
 -20   3  13      113.78      146.53     94.64 o 
 -19   3  13      125.20      102.87     36.32 o 
 -18   3  13      241.59      247.20     79.53 o 
 -17   3  13      440.56      510.17    109.48 o 
 -16   3  13      128.74      105.53    113.36 o 
 -15   3  13       33.78      125.99     58.31 o 
 -14   3  13     3907.72     4191.37    302.00 o 
 -13   3  13      713.76      776.43    128.21 o 
 -12   3  13     3357.10     3989.92    295.64 o 
 -11   3  13      648.47      694.97    125.21 o 
 -10   3  13     4269.55     4758.20    332.65 o 
  -9   3  13     3522.98     3751.01    264.72 o 
  -8   3  13       72.38       43.43     29.47 o 
  -7   3  13      466.25      326.65     72.69 o 
  -6   3  13        0.67       21.84     59.09 o 
  -5   3  13        4.36        5.59     60.29 o 
  -4   3  13     3390.99     3187.44    365.02 o 
  -3   3  13      798.93      749.95    185.08 o 
  -2   3  13      680.79      898.91    206.25 o 
  -1   3  13      671.64      799.72    201.83 o 
   0   3  13     1510.86     1619.75    288.29 o 
   1   3  13      100.92       24.24     66.38 o 
   2   3  13     2798.55     2979.51    395.95 o 
   3   3  13      447.89      547.89    175.67 o 
   4   3  13        1.29      -26.93     45.89 o 
   5   3  13      834.20      983.65    242.94 o 
   6   3  13      527.54      452.15    169.61 o 
   7   3  13      209.32      209.36     90.25 o 
   8   3  13        9.53       33.11     49.77 o 
   9   3  13        3.87       37.40    173.50 o 
  10   3  13     2073.00     2629.87    420.75 o 
  11   3  13       10.42      -11.86     42.27 o 
  12   3  13      275.42       56.16    180.84 o 
  13   3  13      163.05      173.44     98.02 o 
  14   3  13       46.64      114.61     46.33 o 
  15   3  13        0.45       39.21    116.28 o 
  16   3  13       16.94      214.71    224.75 o 
 -27   4  13       30.74     -264.48    192.54 o 
 -26   4  13        2.22      -68.87    100.52 o 
 -25   4  13      502.02      695.01    302.04 o 
 -24   4  13       97.63     -172.44    148.27 o 
 -23   4  13        9.43       78.98     95.16 o 
 -22   4  13     1286.38     1656.85    439.03 o 
 -21   4  13       74.50       49.49     45.57 o 
 -20   4  13        0.04      -63.63     42.87 o 
 -19   4  13       46.54       91.32     91.41 o 
 -18   4  13       82.40       23.43     35.10 o 
 -17   4  13        4.95       -6.77     25.35 o 
 -16   4  13       48.20       87.05     39.66 o 
 -15   4  13      151.91      268.89     77.67 o 
 -14   4  13      339.92      290.19     96.14 o 
 -13   4  13     1076.24     1070.30    140.21 o 
 -12   4  13       59.75      127.85     39.87 o 
 -11   4  13      375.64      470.69     91.93 o 
 -10   4  13       63.72       19.37     42.03 o 
  -9   4  13        9.33        1.90     30.90 o 
  -8   4  13      470.29      380.29     73.54 o 
  -7   4  13      754.85      658.12    101.69 o 
  -6   4  13    10046.95     9854.10    454.33 o 
  -5   4  13      534.75      602.80    148.79 o 
  -4   4  13      339.27      354.00    124.29 o 
  -3   4  13      667.07      722.00    251.02 o 
  -2   4  13      465.62      223.19    100.64 o 
  -1   4  13      165.79      193.31    113.68 o 
   0   4  13      515.22      499.91    158.39 o 
   1   4  13      278.29      286.96    109.61 o 
   2   4  13        9.93      -57.12     65.88 o 
   3   4  13      487.18      526.03    122.39 o 
   4   4  13      502.20      501.46    125.98 o 
   5   4  13      189.72      192.53    105.42 o 
   6   4  13      193.91      220.23    114.54 o 
   7   4  13      384.87      282.99    124.87 o 
   8   4  13      137.43       38.91    140.72 o 
   9   4  13      150.84      174.39     99.43 o 
  10   4  13      168.00       94.13     91.57 o 
  11   4  13        6.30      -14.42    185.95 o 
  12   4  13        5.43       -5.41    165.47 o 
  13   4  13       99.71       11.08    101.42 o 
  14   4  13       33.71       40.48    114.86 o 
  15   4  13        0.05      163.01    160.35 o 
 -26   5  13       10.35       25.57     59.86 o 
 -25   5  13      637.35      612.33    295.43 o 
 -24   5  13       19.71      -10.22     87.36 o 
 -23   5  13       55.46      -41.94     77.97 o 
 -22   5  13      124.86       23.09     59.87 o 
 -21   5  13        0.28      145.61    139.34 o 
 -20   5  13       32.97      -90.22     83.35 o 
 -19   5  13      384.87      353.96    197.40 o 
 -18   5  13       10.76      250.00    192.03 o 
 -17   5  13      299.00      301.43    195.54 o 
 -16   5  13      147.74      145.52     82.49 o 
 -15   5  13       80.96       32.14     67.16 o 
 -14   5  13       19.44        0.48     22.83 o 
 -13   5  13     1048.38      945.03    112.49 o 
 -12   5  13      591.34      493.12     76.73 o 
 -11   5  13       22.64       11.89     17.54 o 
 -10   5  13      466.54      511.12     69.00 o 
  -9   5  13        2.18       16.93     29.88 o 
  -8   5  13      181.07      185.90     54.16 o 
  -7   5  13      436.78      382.81     66.36 o 
  -6   5  13     1156.89     1185.68    148.69 o 
  -5   5  13     2875.44     3255.00    355.00 o 
  -4   5  13      336.98      365.01    146.07 o 
  -3   5  13      865.91      658.15    237.36 o 
  -2   5  13     1149.89      962.38    246.69 o 
  -1   5  13      975.95      839.39    159.39 o 
   0   5  13     1390.27      196.44    750.62 o 
   1   5  13      532.10      642.74    187.11 o 
   2   5  13     1236.67     1140.07    252.78 o 
   3   5  13     1769.43     2019.20    247.50 o 
   4   5  13      240.92      147.51     60.78 o 
   5   5  13      499.01      365.86    143.19 o 
   6   5  13       23.30       60.07     73.40 o
[truncated: 117,452 more chars]
